# Supplementary material for: Performance assessment of primary health care facilities in Brazil: Concordance between web-based questionnaire and in-person interviews with health personnel
Source: PLoS One. 2023 Feb 2;18(2):e0281085. doi: 10.1371/journal.pone.0281085 (PMC9894387; doi:10.1371/journal.pone.0281085)
Supplement: S1 Data — (XLSX) [file pone.0281085.s001.xlsx]

## Sheet: Collected_data
N	Municpio	Unidade	P40	Q40	P41	Q41	P43	Q43	P44	Q44	P42	Q42	P45	Q45	P39	Q39	P48	Q48	P47	Q47	P24	Q24	P25	Q25	P49	Q49	P46	Q46	P9	Q9	P14	Q14	P15	Q15	P1	Q1	P2	Q2	P7	Q7	P5	Q5	P4	Q4	P6	Q6	P10	Q10	P11
1	Municipio_17	Uni1720258	1	1	1	1	0	1	1	1	1	1	1	1	1	1	0	1	1	1	1	1	1	1	0	1	1	1	0	0	0	1	1	1	1	1	0	1	1	1	1	1	1	1	0	1	1	1	1
2	Municipio_17	Uni1720836	1	1	1	1	0	1	1	1	1	1	1	1	0	1	1	1	1	1	1	1	1	1	1	1	1	1	0	0	1	1	1	1	0	1	1	1	1	1	1	1	1	1	0	1	1	1	1
3	Municipio_17	Uni1720839	1	0	1	1	0	0	1	1	1	1	1	0	1	1	0	1	1	1	1	1	1	1	1	1	1	1	0	0	1	1	1	1	1	1	1	1	1	1	1	1	1	1	0	1	1	1	1
4	Municipio_17	Uni1772021	1	1	1	1	0	1	1	1	1	1	1	1	1	1	1	1	1	1	1	1	0	1	1	1	1	1	0	1	1	1	1	1	1	1	1	1	1	1	1	1	1	1	0	1	1	1	0
5	Municipio_17	Uni1774491	1	1	1	1	1	0	0	1	1	1	1	1	1	1	1	1	1	1	1	1	1	1	1	1	1	1	0	0	1	0	1	1	1	1	1	1	1	1	1	1	0	1	0	1	1	1	1
6	Municipio_17	Uni1779383	1	1	1	1	0	1	1	1	1	1	1	1	1	1	1	1	1	1	1	1	1	1	1	1	1	1	1	1	1	1	1	1	1	1	1	1	1	1	1	1	1	1	0	1	1	1	1
7	Municipio_144	Uni1442044	1	1	0	1	1	1	0	1	1	1	1	1	1	1	1	1	1	1	1	1	1	1	1	1	1	1	1	1	1	1	1	1	1	1	1	1	1	1	1	1	1	1	0	1	1	1	1
8	Municipio_26	Uni2620277	1	1	1	1	0	1	1	1	0	1	1	1	1	1	0	1	1	1	1	1	0	0	1	1	1	1	0	0	0	0	0	0	0	0	0	0	0	0	0	0	1	0	0	0	0	0	0
9	Municipio_26	Uni2620652	1	1	1	0	1	1	1	1	0	0	1	1	1	1	0	1	1	1	0	1	0	0	0	0	1	1	0	0	0	0	0	0	0	0	0	0	0	0	0	0	1	0	0	0	0	0	0
10	Municipio_26	Uni2627491	1	0	1	1	1	1	1	1	0	0	1	1	1	1	0	1	1	0	0	1	0	0	0	0	1	1	0	0	0	0	0	0	0	0	0	0	0	0	0	0	1	0	0	0	0	0	0
11	Municipio_73	Uni7320337	1	0	0	1	0	1	1	1	0	0	1	1	1	1	0	1	1	1	1	1	0	0	1	1	1	1	0	1	1	0	1	1	1	1	1	1	1	1	0	1	1	1	1	1	1	1	1
12	Municipio_73	Uni7357007	1	1	0	1	1	1	1	1	1	1	1	1	1	1	0	1	1	1	1	1	0	0	1	1	1	1	0	1	1	1	1	0	1	1	1	1	1	1	1	1	1	1	1	1	1	1	1
13	Municipio_87	Uni8720347	0	1	0	1	1	0	1	1	1	1	1	1	1	1	0	1	1	1	1	1	1	1	1	1	1	1	1	1	1	1	1	1	1	1	1	1	1	1	1	1	1	1	1	1	1	1	1
14	Municipio_244	Uni2442073	1	1	0	1	1	1	1	1	0	0	1	1	1	1	1	1	1	1	1	1	1	1	0	0	1	1	1	1	1	1	1	1	1	1	1	1	1	1	1	1	1	1	1	1	1	1	1
15	Municipio_274	Uni2742094	1	1	1	1	1	1	0	1	0	1	1	1	1	1	0	1	1	1	1	1	1	1	1	1	1	1	1	1	1	1	1	1	1	1	1	1	1	1	1	1	1	1	0	1	1	1	1
16	Municipio_274	Uni2742094	1	1	0	0	1	1	1	1	0	1	1	1	1	1	0	0	1	1	1	1	1	1	1	1	1	1	0	0	0	0	0	0	0	0	0	0	0	0	0	0	0	0	0	0	0	0	0
17	Municipio_274	Uni2742094	1	1	1	1	1	1	0	1	1	1	1	1	1	1	1	1	1	1	1	1	1	1	0	1	1	1	1	1	1	1	1	1	1	1	1	1	1	1	1	1	1	1	1	1	1	1	1
18	Municipio_274	Uni2746871	N/A	N/A	N/A	N/A	N/A	N/A	N/A	N/A	N/A	N/A	N/A	N/A	N/A	N/A	N/A	N/A	N/A	N/A	N/A	N/A	N/A	N/A	N/A	N/A	N/A	N/A	N/A	N/A	N/A	N/A	N/A	N/A	N/A	N/A	N/A	N/A	N/A	N/A	N/A	N/A	N/A	N/A	N/A	N/A	N/A	N/A	N/A
19	Municipio_274	Uni2743080	1	1	1	1	1	1	0	1	1	1	1	1	1	1	0	1	1	1	1	1	0	1	1	1	1	1	1	1	1	1	1	1	1	1	1	1	1	1	1	1	1	1	0	1	1	1	1
20	Municipio_274	Uni2746230	1	1	0	1	0	1	1	1	1	1	1	1	1	1	1	1	1	1	1	1	1	1	1	1	1	1	1	1	1	1	1	1	1	1	1	1	1	1	1	1	1	1	0	1	1	1	1
21	Municipio_274	Uni2742094	1	1	1	1	1	1	0	1	0	1	1	1	1	1	0	1	1	1	1	1	1	1	1	1	1	1	1	1	1	1	1	1	1	1	1	1	1	1	1	1	1	1	0	1	1	1	1
22	Municipio_274	Uni2742094	1	1	1	0	1	1	1	1	0	1	1	1	1	1	0	0	1	1	1	1	1	1	0	1	1	1	0	0	0	0	0	0	0	0	0	0	0	0	0	0	0	0	0	0	0	0	0
23	Municipio_274	Uni2742094	1	1	1	1	1	1	0	1	1	1	1	1	1	1	1	1	1	1	1	1	1	1	0	1	1	1	1	1	1	1	1	1	1	1	1	1	1	1	1	1	1	1	1	1	1	1	1
24	Municipio_274	Uni2743080	N/A	N/A	N/A	N/A	N/A	N/A	N/A	N/A	N/A	N/A	N/A	N/A	N/A	N/A	N/A	N/A	N/A	N/A	N/A	N/A	N/A	N/A	N/A	N/A	N/A	N/A	N/A	N/A	N/A	N/A	N/A	N/A	N/A	N/A	N/A	N/A	N/A	N/A	N/A	N/A	N/A	N/A	N/A	N/A	N/A	N/A	N/A
25	Municipio_274	Uni2746230	1	1	1	1	0	1	1	1	1	1	1	1	1	0	1	1	1	1	1	1	1	1	0	1	1	1	1	1	1	1	1	1	1	1	1	1	1	1	1	1	1	1	0	1	1	1	1
26	Municipio_189	Uni1892054	1	1	0	1	0	1	0	0	1	1	1	1	1	1	0	1	1	1	0	0	0	1	0	0	1	1	1	1	1	1	1	1	1	1	1	1	1	1	1	1	1	1	0	1	1	1	1
27	Municipio_275	Uni2756744	1	1	1	1	1	1	0	1	1	1	1	1	1	1	0	1	1	1	1	1	1	1	1	1	1	1	1	1	1	1	1	1	1	1	1	1	1	1	1	1	1	1	0	1	1	1	1
28	Municipio_275	Uni2752750	1	1	0	0	0	0	1	1	1	1	1	1	0	0	0	0	1	1	1	1	0	0	1	1	1	1	0	0	0	0	0	0	0	0	0	0	0	0	0	0	0	0	0	0	0	0	0
29	Municipio_275	Uni2752750	0	0	1	1	0	0	0	1	1	1	1	0	1	0	1	1	1	1	1	1	0	0	0	0	1	1	1	1	1	1	1	1	1	1	1	1	1	1	1	1	1	1	0	1	1	1	1
30	Municipio_275	Uni2753479	1	1	0	0	0	1	1	1	1	1	1	1	0	0	0	0	1	1	1	1	1	0	1	0	1	1	0	0	0	0	0	0	0	0	0	0	0	0	0	0	0	0	0	0	0	0	0
31	Municipio_275	Uni2753479	1	1	0	0	0	0	0	1	1	1	1	1	1	1	0	0	1	1	1	1	1	0	1	0	1	1	0	0	0	0	0	0	0	0	0	0	0	0	0	0	0	0	0	0	0	0	0
32	Municipio_275	Uni2755474	1	0	1	1	1	1	1	0	1	0	1	0	1	0	0	1	1	1	1	1	1	0	0	1	1	1	1	1	1	1	0	1	1	1	0	1	0	1	1	1	0	1	0	1	0	1	1
33	Municipio_276	Uni2762092	1	1	1	1	1	1	1	1	1	1	1	1	1	1	0	1	1	1	1	1	1	1	1	1	1	1	1	1	1	1	1	0	1	1	1	1	1	1	1	1	1	1	0	1	1	1	1
34	Municipio_277	Uni2776744	N/A	N/A	N/A	N/A	N/A	N/A	N/A	N/A	N/A	N/A	N/A	N/A	N/A	N/A	N/A	N/A	N/A	N/A	N/A	N/A	N/A	N/A	N/A	N/A	N/A	N/A	N/A	N/A	N/A	N/A	N/A	N/A	N/A	N/A	N/A	N/A	N/A	N/A	N/A	N/A	N/A	N/A	N/A	N/A	N/A	N/A	N/A
35	Municipio_51	Uni5120303	1	1	1	1	0	1	1	1	1	1	1	1	1	0	1	1	1	1	1	1	1	1	1	1	1	1	1	1	1	1	1	1	1	1	1	1	1	1	1	1	1	1	0	1	1	1	1
36	Municipio_119	Uni1192040	0	0	1	1	0	1	1	1	1	1	1	0	1	1	1	1	1	1	1	1	1	1	0	1	1	1	1	0	1	1	1	1	1	1	1	1	1	1	1	1	1	1	0	1	1	1	1
37	Municipio_27	Uni2720280	0	0	1	1	0	0	0	1	0	1	1	0	1	0	0	1	1	1	1	1	1	1	1	1	1	1	0	0	1	1	1	1	1	1	1	1	1	1	1	1	1	1	0	1	1	1	1
38	Municipio_27	Uni2720281	1	1	1	1	1	1	0	1	1	1	1	1	1	1	0	1	1	1	1	1	1	1	1	1	1	1	0	1	1	1	1	1	0	1	1	1	1	1	1	1	1	1	0	1	1	1	1
39	Municipio_27	Uni2720405	1	0	1	1	1	1	0	1	0	0	1	1	1	1	1	1	1	1	1	1	1	1	1	1	1	1	0	0	1	1	1	1	1	1	1	1	1	1	1	1	1	1	0	1	1	1	1
40	Municipio_27	Uni2720426	0	1	1	1	1	1	0	1	0	1	1	0	1	1	1	1	1	1	1	1	0	1	0	1	1	1	0	0	0	1	0	1	0	1	0	1	0	1	0	1	0	1	0	1	0	1	0
41	Municipio_27	Uni2720461	1	1	1	1	0	1	1	1	1	1	1	1	1	1	0	1	1	1	1	1	0	1	0	1	1	1	0	0	1	1	1	1	1	1	1	1	1	1	1	1	1	1	0	1	1	1	1
42	Municipio_27	Uni2720665	0	0	1	1	1	1	0	1	0	1	1	1	1	1	0	1	1	1	1	1	1	1	0	1	1	1	0	0	1	1	1	1	1	1	1	1	1	1	1	1	1	1	0	1	1	1	1
43	Municipio_27	Uni2720666	1	1	1	1	1	1	1	1	0	1	1	1	1	1	0	1	1	1	0	1	1	1	0	1	1	1	0	0	1	1	1	1	1	1	1	1	1	1	1	1	1	1	0	0	1	1	1
44	Municipio_27	Uni2720736	1	1	1	1	1	1	1	1	1	1	1	1	1	1	0	1	1	1	1	1	1	1	1	0	1	1	1	1	1	1	1	1	1	1	1	1	1	1	1	1	1	1	0	1	1	1	1
45	Municipio_27	Uni2751353	1	1	1	1	1	1	1	1	1	0	1	1	1	1	1	1	1	1	1	1	1	1	0	1	1	1	1	1	1	1	1	1	1	1	1	1	1	1	1	1	1	1	0	1	1	1	1
46	Municipio_27	Uni2766390	0	0	0	1	0	0	0	0	0	0	1	0	1	1	0	0	1	1	0	1	1	1	1	1	0	0	0	0	1	1	1	1	1	1	1	1	1	1	1	1	1	1	0	1	1	1	1
47	Municipio_27	Uni2774283	1	1	1	1	1	1	0	1	1	1	1	1	1	1	0	1	1	1	1	1	1	1	1	1	1	1	0	0	1	1	1	1	0	1	1	1	1	1	1	1	1	1	0	1	1	1	1
48	Municipio_67	Uni6720331	1	1	1	1	0	1	1	1	1	0	1	0	1	1	0	1	1	1	1	1	1	0	1	1	1	1	0	1	1	1	1	1	1	1	1	1	0	1	1	1	1	1	1	1	1	1	1
49	Municipio_67	Uni6720369	0	1	1	0	0	1	1	1	0	1	1	0	1	1	0	0	1	1	1	1	1	0	1	1	1	1	1	0	1	0	1	0	1	0	1	0	1	0	0	0	1	0	1	0	1	0	1
50	Municipio_67	Uni6720382	1	1	1	1	1	1	1	1	1	1	1	1	0	1	0	1	1	1	1	1	1	1	1	1	1	1	0	0	1	1	1	1	1	1	1	1	1	1	1	1	1	1	1	1	1	1	1
51	Municipio_67	Uni6767938	0	1	1	1	1	1	1	1	1	1	1	1	1	1	1	1	1	1	1	1	1	1	1	0	1	1	0	1	1	1	1	1	1	1	1	1	1	1	1	1	1	1	1	1	1	1	1
52	Municipio_67	Uni6767938	1	1	1	0	1	1	1	1	1	1	1	1	0	1	1	1	1	1	1	1	1	0	0	1	1	1	0	0	1	0	1	0	1	0	1	0	1	0	1	0	1	0	1	0	1	0	1
53	Municipio_187	Uni1872054	1	1	1	1	0	1	0	1	1	0	1	1	1	1	0	1	1	1	0	0	0	0	1	1	1	1	0	0	1	1	1	1	0	1	1	1	1	1	1	1	0	1	0	1	0	1	0
54	Municipio_187	Uni1872061	0	0	1	1	0	0	0	1	1	1	1	0	1	1	0	0	1	1	0	0	0	0	1	1	1	0	0	0	1	1	1	1	1	1	1	1	1	1	0	1	0	1	0	1	1	1	1
55	Municipio_187	Uni1877012	1	1	1	1	1	1	1	1	1	1	1	1	1	1	0	1	1	1	0	0	0	0	1	0	1	1	0	0	1	1	1	1	1	1	1	1	1	1	1	1	1	1	0	1	1	1	1
56	Municipio_239	Uni2392071	1	1	1	1	0	1	1	1	1	1	1	1	0	0	1	1	1	1	1	1	1	1	0	1	1	1	1	1	1	1	0	1	1	1	1	1	1	1	0	1	1	1	1	1	1	1	1
57	Municipio_239	Uni2397202	1	1	1	0	0	1	1	1	0	0	1	1	1	1	1	0	1	1	0	0	0	0	1	0	1	1	1	0	1	0	1	0	1	0	1	0	1	0	1	0	1	0	0	0	1	0	1
58	Municipio_150	Uni1502044	1	1	1	1	0	0	1	1	1	1	1	1	1	1	1	1	1	1	1	1	1	1	1	1	1	1	1	1	1	1	1	1	1	1	1	1	1	1	1	1	1	1	1	1	1	1	1
59	Municipio_150	Uni1507238	1	1	0	1	0	0	1	1	1	1	1	1	1	1	1	1	1	1	1	1	1	1	1	1	1	1	0	1	0	1	0	1	0	1	0	1	0	1	0	1	0	1	0	1	0	1	0
60	Municipio_49	Uni4920301	1	0	1	1	1	1	0	1	0	1	1	1	1	1	1	1	1	1	0	1	0	1	1	1	1	1	1	1	1	1	1	1	1	1	1	1	1	1	1	0	1	1	0	1	1	1	1
61	Municipio_63	Uni6320324	1	1	1	1	1	1	1	1	1	1	1	1	1	1	0	1	1	1	1	1	1	0	0	0	1	1	0	1	1	1	1	1	1	1	1	1	1	1	1	1	1	1	1	1	1	1	1
62	Municipio_63	Uni6320381	1	1	1	1	1	1	1	1	1	1	1	1	1	1	0	1	1	1	1	1	0	0	0	1	1	1	0	1	1	1	1	1	1	1	1	1	1	1	1	1	1	1	1	1	1	1	1
63	Municipio_63	Uni6320390	1	1	1	1	1	1	1	1	1	1	1	1	1	1	0	1	1	1	1	1	1	1	0	1	1	1	1	1	1	1	1	1	1	1	1	1	1	1	1	1	1	1	1	1	1	1	1
64	Municipio_63	Uni6320438	0	0	1	1	1	1	1	1	0	0	1	1	1	1	1	1	1	1	1	1	1	0	0	1	1	1	0	1	1	1	1	1	1	1	1	1	1	1	1	1	1	1	0	1	1	1	1
65	Municipio_63	Uni6320438	1	1	1	1	1	1	1	1	1	1	1	1	1	1	0	1	1	1	1	1	0	0	0	1	1	1	0	1	1	1	1	1	1	1	1	1	1	1	1	1	1	1	1	1	1	1	1
66	Municipio_63	Uni6320438	0	1	1	1	1	1	1	1	0	0	1	1	0	1	1	1	1	1	1	1	1	0	0	1	1	1	0	1	1	1	1	1	1	1	1	1	1	1	1	1	1	1	0	1	1	1	1
67	Municipio_63	Uni6367545	1	1	1	1	1	1	1	1	1	1	1	1	1	1	0	1	1	1	1	1	1	1	0	1	0	1	0	1	1	1	1	1	1	1	1	1	1	1	1	1	1	1	0	1	1	1	1
68	Municipio_278	Uni2786497	0	0	0	1	0	1	0	0	0	0	1	1	1	1	0	1	1	1	0	0	0	0	1	0	1	1	1	1	1	1	1	1	1	1	1	1	1	1	1	1	1	1	1	1	1	1	1
69	Municipio_279	Uni2792092	0	0	1	1	1	1	0	1	1	1	1	1	1	1	1	1	1	1	1	1	1	1	1	1	1	1	1	1	1	1	1	1	1	1	1	1	1	1	1	1	1	1	0	1	1	1	1
70	Municipio_279	Uni2792092	1	0	1	1	1	1	0	1	1	1	1	1	1	1	1	1	1	1	1	1	1	1	0	1	1	1	1	1	1	1	1	1	1	1	1	1	1	1	1	1	1	1	0	1	1	1	1
71	Municipio_217	Uni2172063	0	0	0	0	1	1	0	1	1	1	1	1	1	1	0	0	1	1	1	1	1	1	1	1	1	1	0	0	0	0	0	0	0	0	0	0	0	0	0	0	0	0	0	0	0	0	0
72	Municipio_217	Uni2172785	0	1	0	1	1	1	0	0	1	1	1	1	1	1	1	1	1	1	1	1	1	1	0	1	1	1	1	1	1	1	1	1	1	1	1	1	1	1	1	1	1	1	0	1	1	1	1
73	Municipio_217	Uni2173730	1	1	1	0	1	1	1	1	1	1	1	1	1	1	0	1	1	1	1	1	1	1	0	1	1	1	0	0	0	0	0	0	0	0	0	0	0	0	0	0	0	0	0	0	1	0	0
74	Municipio_280	Uni2809151	1	1	1	1	0	1	0	1	0	0	1	1	1	1	0	1	1	1	1	1	1	1	1	1	1	1	1	1	1	1	1	1	1	1	1	1	1	1	1	1	1	1	1	1	1	1	1
75	Municipio_281	Uni2812792	1	0	0	1	1	1	1	1	0	0	1	1	1	1	1	1	1	1	1	1	1	1	0	1	1	1	1	1	1	1	1	1	1	1	1	1	1	1	1	1	1	1	1	1	1	1	1
76	Municipio_281	Uni2813025	1	1	1	1	1	1	1	1	1	1	1	1	1	1	1	1	1	1	0	1	0	1	1	1	1	1	1	1	1	1	1	1	1	1	1	0	1	1	1	1	1	1	1	1	1	1	1
77	Municipio_282	Uni2823025	1	1	1	1	1	1	0	1	1	1	1	1	1	1	1	1	1	1	1	0	1	1	1	1	1	1	1	0	1	1	1	1	1	1	1	1	1	1	0	1	1	1	0	1	1	1	1
78	Municipio_253	Uni2532076	0	1	1	1	0	1	0	1	1	0	1	1	1	1	0	1	1	1	1	1	1	1	0	1	1	1	0	0	1	1	1	1	1	1	1	1	1	1	1	1	1	1	0	1	1	1	1
79	Municipio_155	Uni1552046	0	1	1	1	0	1	0	1	1	1	1	1	1	1	0	1	1	1	1	1	1	0	1	1	1	1	0	0	1	1	1	1	1	1	1	1	1	1	0	1	1	1	1	1	0	1	1
80	Municipio_155	Uni1556939	0	0	0	0	1	1	0	1	1	0	1	1	0	1	0	0	1	1	1	1	1	0	1	1	1	1	0	0	0	0	0	0	0	0	0	0	0	0	0	0	0	0	0	0	0	0	0
81	Municipio_155	Uni1552046	1	1	0	1	0	1	1	1	0	0	1	1	1	1	0	0	1	1	0	1	1	1	0	1	1	1	0	0	0	0	0	0	0	0	0	0	0	0	0	0	0	0	0	0	0	0	0
82	Municipio_155	Uni1552063	1	1	1	1	0	1	0	1	0	1	1	1	1	1	0	1	1	1	0	1	1	0	1	1	1	1	0	0	1	1	1	1	1	1	1	1	1	1	1	1	1	1	1	1	1	1	1
83	Municipio_155	Uni1552064	1	1	1	1	1	1	1	1	0	1	1	1	1	1	0	1	1	1	0	1	1	1	0	1	1	1	0	0	1	1	1	1	1	1	1	1	1	1	0	1	1	1	1	1	1	1	1
84	Municipio_155	Uni1552092	1	1	1	1	1	1	1	1	1	1	1	1	0	1	0	0	1	1	1	1	1	1	0	1	1	1	0	0	1	0	1	0	1	0	1	0	1	0	1	0	1	0	1	0	0	0	1
85	Municipio_155	Uni1552750	0	0	0	0	0	1	0	1	0	0	1	0	1	0	0	0	1	1	0	1	0	0	0	1	1	1	0	0	0	0	0	0	0	0	0	0	0	0	0	0	0	0	0	0	0	0	0
86	Municipio_155	Uni1552750	1	0	1	1	1	1	1	1	0	0	1	0	1	1	0	1	1	1	0	1	0	0	1	0	1	1	1	1	1	1	1	1	1	1	1	1	1	1	1	1	1	1	0	1	0	1	1
87	Municipio_155	Uni1555550	0	0	0	0	0	0	0	1	0	0	1	1	0	1	0	0	1	1	0	1	1	0	0	0	1	1	0	0	0	0	0	0	0	0	0	0	0	0	0	0	0	0	0	0	0	0	0
88	Municipio_155	Uni1556581	0	0	1	1	1	1	0	1	0	0	0	0	1	1	0	1	1	1	0	1	0	0	1	0	1	1	1	1	1	1	1	1	1	1	1	1	1	1	0	1	1	1	1	1	0	1	1
89	Municipio_155	Uni1556717	0	1	1	1	1	1	1	1	0	1	1	1	1	1	0	1	1	1	1	1	1	1	0	1	1	1	1	1	1	1	1	1	0	1	1	1	1	1	1	1	0	1	1	1	1	1	1
90	Municipio_205	Uni2052059	0	0	1	1	0	1	0	0	0	1	1	0	1	1	1	1	1	1	0	1	0	0	0	1	1	1	0	0	1	1	1	1	1	1	1	1	1	1	1	1	1	1	0	1	1	1	1
91	Municipio_205	Uni2052773	1	1	1	1	1	1	1	1	1	1	1	1	1	1	0	1	1	1	0	1	0	0	0	1	1	1	0	0	1	1	1	1	1	1	1	1	1	1	1	1	1	1	0	1	1	1	1
92	Municipio_205	Uni2052773	1	1	1	1	0	1	1	1	1	1	1	1	1	1	1	1	1	1	0	1	0	1	1	1	1	1	0	0	1	1	1	1	1	1	1	1	1	1	1	1	1	1	1	1	1	1	1
93	Municipio_205	Uni2057047	1	1	1	1	1	1	1	1	1	1	1	1	1	1	1	1	1	1	1	1	0	0	0	1	1	1	0	0	1	1	1	1	1	1	1	1	1	1	1	1	1	1	1	1	1	1	1
94	Municipio_283	Uni2832093	1	1	0	1	1	1	1	1	1	1	1	1	0	1	0	1	1	1	0	1	1	1	0	1	1	1	1	1	1	1	1	1	0	1	1	1	1	1	1	1	1	1	0	1	1	1	1
95	Municipio_40	Uni4020286	1	1	1	1	1	1	1	1	1	1	1	1	1	1	0	1	1	1	1	0	1	0	1	1	1	1	0	1	1	1	1	1	0	1	1	1	1	1	1	1	1	1	1	1	0	1	1
96	Municipio_40	Uni4020286	0	1	0	1	1	1	0	1	0	0	1	0	1	1	0	0	1	1	0	0	0	0	1	1	1	1	0	1	0	1	0	1	0	1	0	1	0	1	0	1	0	1	0	1	0	1	0
97	Municipio_40	Uni4020410	1	1	0	1	0	0	0	1	0	1	1	1	1	1	0	1	1	1	1	0	1	0	1	1	1	1	0	0	0	1	0	1	0	1	0	1	0	1	0	1	0	1	0	1	0	1	0
98	Municipio_40	Uni4020523	1	1	0	1	0	1	0	1	1	1	1	1	1	1	0	1	1	1	1	0	1	0	1	1	1	1	0	1	1	1	1	1	0	1	1	1	1	1	1	1	1	1	1	1	1	1	1
99	Municipio_40	Uni4020573	1	1	1	1	0	0	1	1	0	0	1	0	1	1	0	1	1	0	1	0	1	0	1	1	1	1	0	0	1	1	1	1	1	1	1	1	1	1	1	1	1	1	0	1	1	1	1
100	Municipio_40	Uni4020672	1	1	1	1	0	1	1	1	1	1	1	1	1	1	0	1	1	1	1	0	1	0	1	1	1	1	0	0	0	0	0	0	0	0	0	0	0	0	0	0	0	0	0	0	0	0	0
101	Municipio_40	Uni4020673	0	0	0	0	1	0	1	1	0	0	1	1	1	1	0	0	1	1	1	0	1	0	1	1	1	1	0	0	0	0	0	0	0	0	0	0	0	0	0	0	0	0	0	0	0	0	0
102	Municipio_40	Uni4020677	1	1	0	1	0	0	0	1	0	1	1	1	1	1	0	1	1	1	1	0	1	0	1	1	1	1	0	0	1	1	1	1	0	1	0	1	1	1	1	1	1	1	1	1	1	1	1
103	Municipio_40	Uni4027548	1	1	0	1	0	1	0	1	0	1	1	1	0	1	0	1	0	1	1	0	1	0	1	1	1	1	0	0	0	1	0	1	0	1	0	1	0	1	0	1	0	1	0	1	0	1	0
104	Municipio_40	Uni4077648	1	1	0	0	0	0	0	1	0	1	1	1	1	1	0	0	1	1	1	0	1	0	1	1	1	1	0	0	0	0	0	0	0	0	0	0	0	0	0	0	0	0	0	0	0	0	0
105	Municipio_114	Uni1142039	1	0	1	1	0	1	1	1	1	1	1	1	1	1	0	1	1	1	1	1	1	1	1	1	0	0	1	1	1	1	0	1	1	1	1	1	1	1	0	1	1	1	1	1	1	1	1
106	Municipio_114	Uni1142039	0	1	1	1	1	1	1	1	0	0	1	0	1	1	0	1	1	1	1	0	1	1	1	1	1	1	0	1	1	1	1	1	1	1	1	1	1	1	0	1	1	1	1	1	1	1	1
107	Municipio_114	Uni1142057	1	1	1	1	1	1	1	1	0	0	1	1	1	1	1	1	1	1	1	1	1	1	1	1	0	0	0	0	1	1	1	1	1	1	1	1	1	1	1	1	1	1	0	1	1	1	1
108	Municipio_114	Uni1142057	0	1	1	1	1	1	0	1	1	1	1	1	1	1	0	1	1	1	1	0	1	1	1	1	1	1	1	1	1	1	1	1	1	1	1	1	1	1	1	1	1	1	1	1	1	1	1
109	Municipio_114	Uni1142063	1	1	1	1	1	1	0	0	1	1	1	0	1	1	1	1	1	1	1	1	1	1	1	1	0	0	1	1	1	1	1	1	1	1	1	1	1	1	1	1	1	1	0	1	1	1	1
110	Municipio_114	Uni1143251	1	1	1	1	0	1	0	1	1	1	1	1	1	1	0	1	1	1	1	1	1	1	1	1	1	1	1	1	1	1	1	1	1	1	1	1	1	1	0	1	1	1	1	1	0	1	1
111	Municipio_114	Uni1143558	1	0	1	1	1	1	1	1	0	0	1	0	1	1	0	1	1	1	1	1	1	1	1	1	1	1	0	1	1	1	0	1	1	1	1	1	1	1	0	1	1	1	0	1	1	1	1
112	Municipio_114	Uni1146076	1	1	1	1	1	1	0	1	1	1	1	1	1	1	1	1	1	1	1	0	1	1	1	1	0	0	0	1	1	1	1	1	0	1	1	1	1	1	1	1	1	1	1	1	1	1	1
113	Municipio_114	Uni1146983	1	1	1	1	1	1	0	1	1	0	1	1	1	1	0	1	1	1	1	0	1	1	1	1	0	0	1	1	0	1	1	1	1	1	1	1	1	1	0	1	1	1	1	1	0	1	1
114	Municipio_284	Uni2842766	1	0	1	1	1	1	1	1	1	0	1	0	1	1	1	1	1	1	1	1	1	1	1	1	1	1	1	1	1	1	1	1	1	1	1	1	1	1	1	1	1	1	1	1	1	1	1
115	Municipio_285	Uni2855438	N/A	N/A	N/A	N/A	N/A	N/A	N/A	N/A	N/A	N/A	N/A	N/A	N/A	N/A	N/A	N/A	N/A	N/A	N/A	N/A	N/A	N/A	N/A	N/A	N/A	N/A	N/A	N/A	N/A	N/A	N/A	N/A	N/A	N/A	N/A	N/A	N/A	N/A	N/A	N/A	N/A	N/A	N/A	N/A	N/A	N/A	N/A
116	Municipio_285	Uni2856946	1	1	1	1	1	1	1	1	0	0	1	1	1	1	1	1	1	1	1	1	1	1	0	1	1	1	1	0	1	1	1	1	1	1	1	1	1	1	1	1	1	1	0	1	1	1	1
117	Municipio_286	Uni2866620	0	0	0	0	1	1	0	1	0	0	1	1	1	1	0	0	1	1	1	1	1	1	0	1	1	1	0	0	0	0	0	0	0	0	0	0	0	0	0	0	0	0	0	0	0	0	0
118	Municipio_202	Uni2022058	0	0	1	1	0	0	0	0	0	0	1	0	0	0	1	1	1	1	0	0	0	0	0	1	1	1	1	1	1	1	1	1	1	1	1	1	1	1	1	1	1	1	0	1	1	1	1
119	Municipio_202	Uni2022058	0	0	1	1	0	0	0	0	0	0	1	0	0	0	1	1	1	1	0	0	0	0	0	0	1	1	1	1	1	1	1	1	1	1	1	1	0	1	1	1	1	1	1	1	1	1	1
120	Municipio_202	Uni2027462	0	0	1	1	0	0	0	0	0	0	1	0	0	0	1	1	1	1	0	0	0	0	1	1	1	1	0	0	1	1	1	1	1	1	1	1	1	1	1	1	1	1	1	1	1	1	1
121	Municipio_118	Uni1182040	1	1	0	1	0	1	0	1	1	1	0	1	1	1	1	1	1	1	1	1	0	1	0	1	1	1	1	1	1	1	1	0	1	1	1	0	1	1	1	1	1	1	1	1	1	1	1
122	Municipio_287	Uni2872791	1	1	0	0	1	1	1	1	1	1	1	1	1	1	0	0	1	1	0	0	0	0	0	1	1	1	0	0	0	0	0	0	0	0	0	0	0	0	0	0	0	0	0	0	0	0	0
123	Municipio_287	Uni2875691	1	1	1	0	1	1	1	1	0	1	1	1	1	1	0	0	1	1	1	0	0	0	1	1	1	1	1	0	1	0	0	0	1	0	1	0	1	0	1	0	1	0	1	0	1	0	1
124	Municipio_287	Uni2875720	0	1	0	0	1	1	0	1	0	0	1	1	1	1	0	0	1	1	0	0	0	0	1	1	1	1	0	0	0	0	0	0	0	0	0	0	0	0	0	0	0	0	0	0	0	0	0
125	Municipio_287	Uni2876851	0	1	0	0	1	1	1	1	0	1	1	1	0	1	1	1	1	1	0	0	0	0	0	1	1	1	0	0	0	0	0	0	0	0	0	0	0	0	0	0	0	0	0	0	0	0	0
126	Municipio_250	Uni2502075	0	0	1	1	0	1	0	1	1	1	1	1	1	1	0	1	1	1	1	1	1	1	1	1	1	1	0	0	1	1	1	1	1	1	1	1	1	1	1	1	1	1	1	1	1	1	1
127	Municipio_243	Uni2432072	0	0	0	0	0	0	0	0	0	0	1	0	0	0	0	0	1	1	0	0	0	0	0	1	0	0	0	0	0	0	0	0	0	0	0	0	0	0	0	0	0	0	0	0	0	0	0
128	Municipio_243	Uni2432072	0	0	0	0	0	0	0	1	0	0	1	1	1	1	0	0	1	1	0	0	0	0	1	1	0	0	0	0	0	0	0	0	0	0	0	0	0	0	0	0	0	0	0	0	0	0	0
129	Municipio_243	Uni2432093	0	0	0	0	0	0	0	0	0	0	1	1	0	0	0	0	1	1	0	0	0	0	1	1	0	0	0	0	0	0	0	0	0	0	0	0	0	0	0	0	0	0	0	0	0	0	0
130	Municipio_243	Uni2436721	1	1	1	0	1	1	1	1	0	0	1	1	1	1	0	0	1	1	0	0	0	0	0	0	1	1	0	0	0	0	0	0	0	0	0	0	0	0	0	0	0	0	0	0	0	0	0
131	Municipio_243	Uni2432072	1	0	1	0	0	0	0	0	0	0	1	0	0	0	0	0	1	1	0	0	1	0	0	1	0	0	0	0	0	0	0	0	0	0	0	0	0	0	0	0	0	0	0	0	0	0	0
132	Municipio_243	Uni2432072	1	0	1	0	0	0	0	1	0	0	1	1	1	0	0	0	1	1	0	0	1	0	1	1	0	0	0	0	0	0	0	0	0	0	0	0	0	0	0	0	0	0	0	0	0	0	0
133	Municipio_243	Uni2432093	1	0	1	0	0	0	0	0	0	0	1	1	1	0	0	0	1	1	0	0	0	0	0	1	0	0	0	0	0	0	0	0	0	0	0	0	0	0	0	0	0	0	0	0	0	0	0
134	Municipio_243	Uni2436721	1	1	0	0	1	1	1	1	0	0	1	1	1	0	0	0	1	1	0	0	0	0	0	0	1	1	0	0	0	0	0	0	0	0	0	0	0	0	0	0	0	0	0	0	0	0	0
135	Municipio_165	Uni1652048	1	1	1	1	1	1	0	1	1	1	1	1	1	1	1	1	1	1	1	1	1	1	0	1	1	1	0	0	1	1	1	1	0	1	1	1	1	1	1	1	1	1	0	1	1	1	1
136	Municipio_165	Uni1652048	1	1	1	1	1	1	1	1	1	1	1	1	1	1	0	1	1	1	1	1	1	1	0	1	1	1	0	0	1	1	1	1	1	1	1	1	1	1	1	1	1	1	1	1	1	1	1
137	Municipio_165	Uni1652093	1	1	1	1	1	1	1	1	0	1	1	1	1	1	1	1	1	1	1	1	1	1	0	1	1	1	0	0	1	1	1	1	1	1	1	1	1	1	0	1	1	1	1	1	1	1	1
138	Municipio_165	Uni1652093	1	1	1	1	1	0	0	1	1	1	1	1	1	1	0	1	1	1	1	1	1	1	0	1	1	1	0	0	1	1	1	1	1	1	1	1	1	1	1	1	1	1	1	1	1	1	1
139	Municipio_165	Uni1652784	0	1	1	1	1	1	1	1	0	0	1	1	1	1	1	1	1	1	1	1	1	1	1	1	1	1	0	0	1	1	1	1	1	1	1	1	1	1	0	1	1	1	0	1	1	1	1
140	Municipio_165	Uni1657122	1	1	1	1	0	0	1	1	1	1	1	1	1	1	0	1	1	1	1	1	0	1	1	1	1	1	0	1	1	1	1	1	1	1	1	1	1	1	1	1	1	1	1	1	1	1	1
141	Municipio_165	Uni1657585	1	1	1	1	1	1	0	1	1	1	1	1	1	1	0	1	1	1	1	1	1	1	0	1	1	1	0	1	1	1	1	1	1	1	1	1	1	1	1	1	1	1	0	1	1	1	1
142	Municipio_54	Uni5420305	1	1	0	0	1	1	1	1	1	0	1	1	1	1	0	1	1	1	1	1	1	0	1	1	1	1	0	0	0	0	0	0	0	0	0	0	0	0	0	0	0	0	0	0	0	0	0
143	Municipio_54	Uni5420622	1	1	0	0	1	1	1	1	0	1	1	1	1	1	0	1	1	1	1	1	1	1	1	1	1	1	0	0	0	0	0	0	0	0	0	0	0	0	0	0	0	0	0	0	0	0	0
144	Municipio_54	Uni5434505	1	1	0	0	1	1	1	1	0	0	1	1	1	1	0	1	1	1	1	1	1	0	1	1	1	1	0	0	0	0	0	0	0	0	0	0	0	0	0	0	0	0	0	0	0	0	0
145	Municipio_147	Uni1472044	1	1	1	1	0	1	0	1	0	1	1	1	1	1	1	1	1	1	0	0	1	0	0	1	1	1	1	0	1	1	1	1	0	1	1	1	1	1	1	1	1	1	1	1	1	1	1
146	Municipio_147	Uni1472058	1	1	1	1	1	1	0	1	0	1	1	1	1	1	1	1	1	1	0	0	1	1	0	0	1	1	1	1	1	1	1	1	0	1	1	1	1	1	1	1	1	1	1	1	1	1	1
147	Municipio_147	Uni1472092	1	1	1	1	1	1	0	1	1	1	1	1	1	1	0	1	1	1	0	0	1	1	0	1	1	1	1	1	1	1	1	1	0	1	1	1	1	1	1	1	1	1	1	1	1	1	1
148	Municipio_147	Uni1472745	1	1	1	1	1	1	1	1	0	1	1	1	1	1	0	1	1	1	0	0	1	1	0	1	1	1	1	1	1	1	1	1	1	1	1	1	1	1	1	1	1	1	1	1	1	1	1
149	Municipio_147	Uni1475378	1	1	1	1	1	0	1	1	1	1	1	1	1	1	0	1	1	1	0	0	0	0	0	1	1	1	1	1	1	1	1	1	1	1	1	1	0	1	0	1	1	1	0	1	1	1	1
150	Municipio_147	Uni1475620	1	1	1	1	0	1	1	1	1	1	1	1	1	1	1	1	1	1	0	0	1	1	0	1	1	1	1	1	1	1	1	1	0	1	1	1	1	1	1	1	1	1	1	1	1	1	1
151	Municipio_147	Uni1472044	0	1	1	1	0	1	0	1	0	1	1	1	1	1	1	1	1	1	0	0	1	0	0	1	1	1	1	0	1	1	1	1	0	1	1	1	1	1	1	1	1	1	1	1	1	1	1
152	Municipio_147	Uni1472058	1	1	1	1	1	1	0	1	0	1	1	1	1	1	1	1	1	1	0	0	1	1	0	0	1	1	1	1	1	1	1	1	0	1	1	1	1	1	1	1	1	1	1	1	1	1	1
153	Municipio_147	Uni1472092	1	1	1	1	1	1	0	1	1	1	1	1	1	1	0	1	1	1	0	0	0	1	0	1	1	1	1	1	1	1	1	1	0	1	1	1	1	1	1	1	1	1	1	1	1	1	1
154	Municipio_147	Uni1472745	1	1	1	1	1	1	1	1	0	1	1	1	1	0	0	1	1	1	0	0	0	1	0	1	1	1	1	1	1	1	1	1	1	1	1	1	1	1	1	1	1	1	1	1	1	1	1
155	Municipio_147	Uni1475370	0	1	1	1	1	1	1	1	0	1	1	0	1	1	1	1	0	1	0	0	0	1	0	0	1	1	1	0	1	1	1	1	0	1	1	1	1	1	1	1	1	1	1	1	1	1	1
156	Municipio_147	Uni1475620	0	1	0	1	0	1	1	1	1	1	1	1	1	1	1	1	1	1	0	0	0	1	0	1	1	1	1	1	1	1	1	1	0	1	1	1	1	1	1	1	1	1	1	1	1	1	1
157	Municipio_105	Uni1052038	1	0	1	1	1	1	0	1	1	1	1	0	0	1	1	1	1	1	0	0	1	0	0	1	1	1	1	1	1	1	1	1	1	1	1	1	1	1	1	1	1	1	1	1	1	1	1
158	Municipio_105	Uni1052047	1	0	0	0	1	1	1	0	1	0	1	0	1	1	1	0	1	1	1	0	1	0	1	0	1	1	1	0	1	0	1	0	1	0	1	0	1	0	0	0	1	0	1	0	1	0	1
159	Municipio_105	Uni1052038	1	0	1	1	1	1	0	1	1	1	1	0	1	0	1	1	1	1	0	0	0	0	0	1	1	1	1	1	1	1	1	1	1	1	1	1	1	1	1	1	1	1	1	1	1	1	1
160	Municipio_105	Uni1052047	1	0	1	0	1	1	1	0	1	0	1	0	1	1	1	0	1	1	1	0	0	0	0	0	1	1	1	0	1	0	1	0	1	0	1	0	1	0	0	0	1	0	1	0	1	0	1
161	Municipio_167	Uni1672050	1	1	1	1	1	1	0	1	1	1	1	0	1	1	0	1	1	1	1	1	1	1	1	1	1	1	1	1	1	1	1	1	1	1	1	1	1	1	1	1	1	1	1	1	1	1	1
162	Municipio_167	Uni1672050	1	0	1	1	1	1	0	1	1	1	1	0	1	1	0	1	1	1	1	1	1	1	0	1	1	1	1	1	1	1	1	1	1	1	1	1	1	1	1	1	1	1	1	1	1	1	1
163	Municipio_167	Uni1672052	1	1	1	1	1	1	1	1	1	0	1	1	1	1	0	1	1	1	1	1	1	1	0	1	1	1	0	1	1	1	1	1	1	1	1	1	1	1	1	1	1	1	1	1	1	1	1
164	Municipio_167	Uni1677123	1	1	1	1	1	1	0	1	1	1	1	1	1	1	0	1	1	1	1	1	1	1	0	1	1	1	1	1	1	1	1	1	1	1	1	1	1	1	1	1	1	1	1	1	1	1	1
165	Municipio_167	Uni1677202	1	1	0	1	1	1	1	1	1	1	1	1	1	1	0	1	1	1	1	1	1	1	0	1	1	1	1	0	1	1	1	1	1	1	1	1	1	1	1	1	1	1	1	1	1	1	1
166	Municipio_167	Uni1677297	1	0	1	1	1	1	0	1	1	1	1	0	1	1	0	1	1	1	1	1	1	1	0	1	1	1	1	1	1	1	1	1	1	1	1	1	1	1	1	1	1	1	1	1	1	1	1
167	Municipio_167	Uni1677344	1	1	1	1	1	1	0	1	1	1	1	1	1	1	0	1	1	1	1	1	0	1	0	1	1	1	1	1	1	1	1	1	1	1	1	1	1	1	1	1	1	1	0	1	1	1	1
168	Municipio_2	Uni2202233	1	0	1	1	0	0	1	1	1	0	1	1	1	1	1	1	1	1	1	0	1	1	1	1	1	1	0	1	1	1	1	1	1	1	1	1	1	1	0	1	1	1	1	1	1	1	1
169	Municipio_2	Uni2202235	1	1	1	1	0	0	1	1	1	1	1	0	1	1	0	1	1	1	1	0	1	0	1	1	1	1	0	1	1	1	1	1	1	1	1	1	1	1	1	1	1	1	1	1	1	1	1
170	Municipio_2	Uni2202236	1	1	1	1	1	0	1	1	1	0	1	1	1	1	0	1	1	1	1	1	1	1	1	1	1	1	0	1	1	1	1	1	1	1	1	1	1	1	1	1	1	1	1	1	1	1	1
171	Municipio_2	Uni2202238	1	0	1	1	1	0	1	1	1	1	1	1	1	1	0	1	1	1	1	0	1	0	1	1	1	1	0	1	1	1	1	1	1	1	1	1	1	1	1	1	1	1	1	1	1	1	1
172	Municipio_2	Uni2202239	0	1	0	1	1	1	1	1	1	1	1	1	1	1	1	1	1	1	1	1	1	1	1	1	1	1	0	0	1	1	1	1	1	1	1	1	1	1	1	1	1	1	1	1	1	1	1
173	Municipio_2	Uni2202240	1	1	1	1	1	1	1	1	1	0	1	0	1	1	0	1	1	1	1	0	1	0	0	1	1	1	0	1	1	1	1	1	1	1	1	1	1	1	1	1	1	1	1	1	1	1	1
174	Municipio_2	Uni2202241	1	1	1	1	1	1	1	1	1	0	1	0	0	1	0	1	1	1	1	1	1	1	1	1	1	1	0	1	1	1	1	1	1	1	1	1	1	1	1	1	1	1	1	1	1	1	1
175	Municipio_2	Uni2202242	1	0	1	1	1	0	1	1	1	0	1	0	1	1	1	1	1	1	1	0	1	0	1	1	1	1	0	1	1	1	1	1	1	1	1	1	1	1	1	1	1	1	1	1	1	1	1
176	Municipio_2	Uni2203339	1	1	1	1	0	1	1	1	0	0	1	0	1	1	1	1	1	1	1	0	1	1	0	1	1	1	0	1	1	1	1	1	1	1	1	1	1	1	1	1	1	1	1	1	1	1	1
177	Municipio_2	Uni2204738	1	1	1	1	0	0	1	1	1	1	1	1	1	1	0	1	1	1	1	1	1	1	1	1	1	1	0	1	1	1	1	1	1	1	1	1	1	1	1	1	1	1	1	1	1	1	1
178	Municipio_2	Uni2316603	0	1	1	1	0	0	1	1	1	0	1	0	1	1	0	1	1	1	1	1	1	1	1	0	1	1	0	1	1	1	1	1	1	1	1	1	1	1	1	1	1	1	1	1	1	1	1
179	Municipio_2	Uni2202233	0	0	0	1	0	0	1	1	1	0	1	1	0	1	1	1	1	1	1	0	0	1	1	1	1	1	0	1	1	1	1	1	1	1	1	1	1	1	0	1	1	1	1	1	1	1	1
180	Municipio_2	Uni2202235	1	1	1	1	0	0	1	1	1	1	1	0	1	1	0	1	1	1	1	0	0	0	1	1	1	1	0	1	1	1	1	1	1	1	1	1	1	1	1	1	1	1	1	1	1	1	1
181	Municipio_2	Uni2202236	1	1	1	1	1	0	1	1	1	0	1	1	1	1	0	1	1	1	1	1	0	1	0	1	1	1	0	1	1	1	1	1	1	1	1	1	1	1	1	1	1	1	1	1	1	1	1
182	Municipio_2	Uni2202238	0	0	0	1	1	0	1	1	1	1	1	1	1	1	0	1	1	1	1	0	0	0	1	1	1	1	0	1	1	1	1	1	1	1	1	1	1	1	1	1	1	1	1	1	1	1	1
183	Municipio_2	Uni2202239	1	1	1	1	1	1	1	1	1	1	1	1	1	1	1	1	1	1	1	1	1	1	1	1	1	1	0	0	1	1	1	1	1	1	1	1	1	1	1	1	1	1	1	1	1	1	1
184	Municipio_2	Uni2202240	0	1	1	1	1	1	1	1	1	0	1	0	0	1	0	1	1	1	1	0	1	0	0	1	1	1	0	1	1	1	1	1	1	1	1	1	1	1	1	1	1	1	1	1	1	1	1
185	Municipio_2	Uni2202241	1	1	1	1	1	1	1	1	1	0	1	0	1	1	0	1	1	1	1	1	1	1	0	1	1	1	0	1	1	1	1	1	1	1	1	1	1	1	1	1	1	1	1	1	1	1	1
186	Municipio_2	Uni2202242	0	0	1	1	1	0	1	1	1	0	1	0	1	1	1	1	1	1	1	0	0	0	1	1	1	1	0	1	1	1	1	1	1	1	1	1	1	1	1	1	1	1	1	1	1	1	1
187	Municipio_2	Uni2203339	N/A	N/A	N/A	N/A	N/A	N/A	N/A	N/A	N/A	N/A	N/A	N/A	N/A	N/A	N/A	N/A	N/A	N/A	N/A	N/A	N/A	N/A	N/A	N/A	N/A	N/A	N/A	N/A	N/A	N/A	N/A	N/A	N/A	N/A	N/A	N/A	N/A	N/A	N/A	N/A	N/A	N/A	N/A	N/A	N/A	N/A	N/A
188	Municipio_2	Uni2204738	N/A	N/A	N/A	N/A	N/A	N/A	N/A	N/A	N/A	N/A	N/A	N/A	N/A	N/A	N/A	N/A	N/A	N/A	N/A	N/A	N/A	N/A	N/A	N/A	N/A	N/A	N/A	N/A	N/A	N/A	N/A	N/A	N/A	N/A	N/A	N/A	N/A	N/A	N/A	N/A	N/A	N/A	N/A	N/A	N/A	N/A	N/A
189	Municipio_2	Uni2316603	N/A	N/A	N/A	N/A	N/A	N/A	N/A	N/A	N/A	N/A	N/A	N/A	N/A	N/A	N/A	N/A	N/A	N/A	N/A	N/A	N/A	N/A	N/A	N/A	N/A	N/A	N/A	N/A	N/A	N/A	N/A	N/A	N/A	N/A	N/A	N/A	N/A	N/A	N/A	N/A	N/A	N/A	N/A	N/A	N/A	N/A	N/A
190	Municipio_288	Uni2882092	1	1	1	1	1	1	1	1	0	0	1	1	1	1	0	1	1	1	1	1	0	1	1	1	1	1	1	1	1	1	1	1	1	1	1	1	1	1	0	1	1	1	1	0	1	1	1
191	Municipio_288	Uni2882092	1	1	1	1	1	1	1	1	0	0	1	1	1	1	0	1	1	1	1	1	1	1	1	1	1	1	1	1	1	1	1	1	1	1	1	1	1	1	1	1	1	1	1	1	1	1	1
192	Municipio_289	Uni2892716	0	0	1	1	0	1	1	1	0	0	1	0	1	1	1	1	1	1	0	1	0	0	1	1	1	1	1	1	1	1	1	1	1	1	1	1	1	1	1	1	1	1	0	1	1	1	1
193	Municipio_198	Uni1982056	1	1	1	1	0	1	0	1	0	0	1	0	1	1	0	1	1	1	0	0	0	0	0	1	1	1	1	1	1	1	1	1	1	1	1	1	1	1	1	1	1	1	1	1	1	1	1
194	Municipio_91	Uni9120354	0	0	1	1	1	1	1	1	0	0	1	1	1	1	0	1	1	1	1	1	1	1	0	1	1	1	1	1	1	1	1	1	1	1	1	1	1	1	1	1	1	1	1	1	1	1	1
195	Municipio_91	Uni9120395	0	0	1	1	1	1	0	0	0	0	1	0	1	1	0	1	1	1	1	1	1	0	0	0	1	1	1	1	1	1	1	1	1	1	1	1	1	1	1	1	1	1	1	1	1	1	1
196	Municipio_91	Uni9120486	0	0	1	1	1	1	0	1	0	0	1	0	1	1	1	1	1	1	0	1	1	1	1	1	1	1	1	1	1	1	1	1	1	1	1	1	1	1	1	1	1	1	1	1	1	1	1
197	Municipio_91	Uni9120531	1	1	1	1	1	1	1	1	0	0	1	0	1	1	0	1	1	1	1	1	0	1	0	0	1	1	1	1	1	1	1	1	1	1	1	1	1	1	1	1	0	1	1	1	1	1	1
198	Municipio_91	Uni9120603	1	1	1	1	1	1	1	1	0	0	1	1	1	1	0	1	1	1	1	1	1	1	0	1	0	1	1	1	1	1	1	1	1	1	1	1	1	1	1	1	1	1	1	1	1	1	1
199	Municipio_91	Uni9120613	1	1	1	1	1	1	1	1	0	0	1	1	1	1	0	1	1	1	1	1	1	1	1	1	1	1	0	0	1	1	1	1	1	1	1	1	1	1	1	1	1	1	1	1	1	1	1
200	Municipio_91	Uni9120625	0	0	1	1	1	1	1	1	0	0	1	0	1	1	1	1	1	1	1	1	1	1	1	0	1	1	0	1	1	1	1	1	1	1	1	1	1	1	1	1	1	1	1	1	1	1	1
201	Municipio_91	Uni9166726	0	0	0	1	0	0	0	0	0	0	0	0	1	1	0	1	1	1	1	1	0	1	1	1	1	0	1	1	1	1	1	1	1	1	1	1	1	1	1	1	1	1	0	1	1	1	1
202	Municipio_197	Uni1972055	1	1	1	0	1	1	0	1	1	0	1	1	1	1	0	1	1	1	0	1	0	0	0	1	1	1	0	0	0	0	0	0	0	0	0	0	0	0	0	0	0	0	0	0	0	0	0
203	Municipio_197	Uni1973049	0	0	1	0	1	1	1	1	1	0	1	1	1	1	1	0	1	1	0	0	0	0	0	0	0	0	0	0	0	0	0	0	0	0	0	0	0	0	0	0	0	0	0	0	0	0	0
204	Municipio_197	Uni1974047	0	0	1	1	0	0	1	1	0	0	1	1	1	1	0	1	1	1	0	1	0	0	1	1	1	1	0	0	0	1	0	0	0	1	0	1	0	1	0	1	0	1	0	1	0	1	0
205	Municipio_197	Uni1975471	1	1	1	0	1	1	1	1	0	0	1	0	1	1	1	1	1	1	0	1	0	0	0	1	1	1	0	0	0	0	0	0	0	0	0	0	0	0	0	0	0	0	0	0	0	0	0
206	Municipio_195	Uni1952055	1	1	1	1	1	1	1	1	1	1	1	1	1	1	0	1	1	1	0	0	1	0	0	1	1	1	0	1	1	1	1	1	1	1	1	1	1	1	1	1	1	1	0	1	1	1	1
207	Municipio_195	Uni1955377	1	1	0	1	1	1	1	1	0	0	1	1	1	1	0	1	1	1	1	0	1	0	1	1	1	1	1	0	1	1	1	1	1	1	1	1	1	1	1	1	1	1	0	1	1	1	1
208	Municipio_195	Uni1952075	0	0	1	1	1	0	1	1	0	0	1	1	1	1	0	1	1	1	0	1	1	1	0	1	1	1	0	0	1	1	1	1	1	1	1	1	1	1	1	1	1	1	1	1	1	1	1
209	Municipio_290	Uni2902791	0	0	1	1	1	1	1	1	1	1	1	0	1	1	1	1	1	1	0	0	0	0	1	1	1	1	1	1	1	1	1	1	1	1	1	1	1	1	0	1	0	1	1	1	1	1	1
210	Municipio_290	Uni2906781	1	1	1	1	0	1	1	1	1	1	1	1	1	1	0	1	1	1	0	0	0	0	1	1	1	1	1	1	1	1	1	1	1	1	1	1	1	1	1	1	0	1	0	1	1	1	1
211	Municipio_42	Uni4220287	1	1	1	1	0	1	1	1	0	1	1	0	1	1	0	1	1	1	1	1	1	1	1	1	1	1	1	1	1	1	1	1	1	1	1	1	1	1	1	1	1	1	0	1	1	1	1
212	Municipio_248	Uni2482075	1	1	0	1	1	1	1	1	1	1	1	1	1	1	0	1	1	1	1	1	1	1	1	1	1	1	1	1	1	1	1	1	1	1	1	1	1	1	1	1	1	1	1	1	1	1	1
213	Municipio_291	Uni2913157	1	1	1	1	0	0	1	1	0	0	1	0	1	1	0	1	1	1	1	1	0	1	1	1	1	1	0	0	1	1	1	0	1	1	1	1	1	1	1	1	1	1	1	1	1	1	1
214	Municipio_291	Uni2913471	1	0	0	0	1	0	1	0	1	1	1	1	1	0	0	0	1	1	1	0	1	1	0	1	1	1	1	0	1	0	1	0	1	0	1	0	1	0	1	0	1	0	1	0	1	0	1
215	Municipio_41	Uni4120287	1	0	1	1	1	1	1	1	0	0	1	1	1	1	0	1	1	1	1	1	1	1	0	1	1	1	1	1	1	1	1	1	1	1	1	1	1	1	1	1	1	1	0	1	1	1	1
216	Municipio_41	Uni4120462	1	1	1	1	0	1	1	1	1	1	1	1	1	1	0	1	1	1	1	1	1	1	1	1	1	1	0	1	1	1	1	1	1	1	1	1	1	1	0	1	1	1	1	1	1	1	1
217	Municipio_41	Uni4120575	0	0	1	1	0	1	1	1	1	1	1	1	1	1	0	1	1	1	1	1	1	1	0	1	1	1	1	0	1	1	1	1	1	1	1	1	1	1	1	1	1	1	0	1	1	1	1
218	Municipio_41	Uni4130032	0	0	1	1	1	1	1	1	1	1	1	1	1	1	0	1	1	1	1	1	1	1	1	1	1	1	1	1	1	1	1	1	1	1	1	1	1	1	1	1	1	1	1	1	1	1	1
219	Municipio_41	Uni4130033	1	1	1	1	0	1	1	1	0	1	1	1	1	1	0	1	1	1	1	1	1	1	1	1	1	1	0	0	1	1	1	1	1	1	1	1	1	1	1	1	1	1	0	1	1	1	1
220	Municipio_41	Uni4130033	0	0	1	1	0	1	1	1	0	1	1	1	1	1	0	1	1	1	0	1	0	0	1	1	1	1	1	1	1	1	1	1	1	1	1	1	1	1	1	1	1	1	1	1	1	1	1
221	Municipio_41	Uni4130043	1	1	1	1	0	1	1	1	1	1	1	1	1	1	1	1	1	1	1	1	1	1	1	1	1	1	0	1	1	1	1	1	1	1	1	1	1	1	1	1	1	1	1	1	1	1	1
222	Municipio_41	Uni4130043	1	1	1	1	0	1	1	1	1	1	1	1	0	1	1	1	1	1	1	1	1	1	1	1	1	1	1	0	1	1	1	1	1	1	1	1	1	1	1	1	1	1	1	1	1	1	1
223	Municipio_41	Uni4139868	0	1	1	1	1	1	1	1	1	1	1	1	0	1	1	1	1	0	1	1	1	1	1	1	1	1	0	1	1	1	0	1	0	1	0	1	1	1	0	1	1	1	1	1	1	1	1
224	Municipio_41	Uni4166446	1	0	1	1	1	1	1	0	0	0	1	0	1	1	1	1	1	1	1	1	1	1	1	1	1	1	0	0	1	1	1	0	1	1	1	1	1	1	1	1	1	1	1	1	1	1	1
225	Municipio_41	Uni4169901	1	0	1	1	1	1	1	0	0	0	1	0	1	1	0	1	1	1	1	1	1	1	1	1	0	0	1	0	1	1	1	1	1	1	1	1	1	1	1	1	1	1	0	1	1	1	1
226	Municipio_41	Uni4175016	1	1	1	1	1	1	1	1	0	0	1	1	1	1	0	1	1	1	1	1	1	1	0	1	1	0	0	0	1	1	1	1	1	1	1	1	1	1	1	1	1	1	0	1	1	1	1
227	Municipio_238	Uni2382070	1	0	1	1	0	1	1	1	1	0	1	0	1	1	1	1	1	1	1	1	1	1	1	1	1	1	1	1	1	1	1	1	1	1	1	1	1	1	1	1	0	1	0	1	1	1	1
228	Municipio_47	Uni4720295	0	0	1	1	1	0	1	1	1	0	1	0	0	1	0	1	1	1	1	1	1	0	0	0	1	1	1	1	1	1	1	0	1	1	1	1	1	1	1	1	1	1	1	1	1	1	1
229	Municipio_47	Uni4720463	0	0	0	0	1	1	1	1	0	0	1	1	1	1	0	0	1	1	1	1	0	1	1	0	1	1	0	0	0	0	0	0	0	0	0	0	0	0	0	0	0	0	0	0	0	0	0
230	Municipio_47	Uni4772789	0	0	0	0	0	1	0	1	0	0	1	0	1	1	0	0	1	1	1	1	1	1	0	1	1	1	0	0	0	0	0	0	0	0	0	0	0	0	0	0	0	0	0	0	0	0	0
231	Municipio_47	Uni4777732	0	1	0	0	1	1	1	1	0	0	1	1	1	1	0	0	1	1	1	0	0	1	1	0	1	1	0	0	0	0	0	0	0	0	0	0	0	0	0	0	0	0	0	0	0	0	0
232	Municipio_47	Uni4792370	1	1	0	0	1	1	1	1	0	0	1	0	1	1	0	0	1	1	0	0	0	0	0	0	1	1	0	0	0	0	0	0	0	0	0	0	0	0	0	0	0	0	0	0	0	0	0
233	Municipio_47	Uni4720295	0	0	1	1	1	0	1	1	1	0	1	0	1	0	0	1	0	1	1	1	0	0	0	0	1	1	1	1	1	1	1	0	1	1	1	1	1	1	1	1	1	1	1	1	1	1	1
234	Municipio_47	Uni4720295	1	0	1	1	1	1	1	0	0	0	1	0	1	0	0	1	0	1	0	1	1	1	0	0	1	1	0	1	0	1	0	1	0	1	0	1	0	1	0	1	0	1	0	1	0	1	0
235	Municipio_47	Uni4720463	1	0	1	0	1	1	1	1	0	0	1	1	1	1	0	0	0	1	1	1	1	1	1	0	1	1	0	0	0	0	0	0	0	0	0	0	0	0	0	0	0	0	0	0	0	0	0
236	Municipio_47	Uni4772789	1	0	1	0	0	1	0	1	0	0	1	0	1	1	0	0	1	1	1	1	1	1	0	1	1	1	0	0	0	0	0	0	0	0	0	0	0	0	0	0	0	0	0	0	0	0	0
237	Municipio_292	Uni2923003	0	1	1	1	1	1	0	1	1	1	1	0	1	1	0	1	0	0	0	0	0	0	0	1	0	0	1	1	1	1	1	1	1	1	1	1	1	1	1	1	1	1	0	1	1	1	0
238	Municipio_101	Uni1012036	0	0	1	1	0	1	1	1	1	1	1	1	1	1	1	1	1	1	0	1	0	0	1	1	1	1	0	0	1	0	1	1	1	1	1	1	1	1	1	1	1	1	1	1	1	1	1
239	Municipio_101	Uni1012036	0	0	1	1	0	1	1	1	1	1	1	1	1	1	1	1	1	1	0	1	0	1	0	1	1	1	0	0	1	1	1	1	1	1	1	1	1	1	1	1	1	1	1	1	1	1	1
240	Municipio_101	Uni1012751	1	1	1	1	0	1	1	1	1	0	1	0	1	1	1	1	1	1	0	0	0	1	1	1	1	1	0	0	1	1	1	1	1	1	1	1	1	1	1	1	1	1	1	1	1	1	1
241	Municipio_235	Uni2352070	0	1	0	1	1	1	1	1	1	1	1	1	1	1	0	1	1	1	1	1	1	0	0	1	1	1	0	1	0	1	0	0	0	1	0	1	0	1	0	1	0	1	0	1	0	1	0
242	Municipio_235	Uni2352070	1	1	1	1	0	1	1	1	1	1	1	1	0	1	0	1	1	1	1	1	1	0	0	1	1	1	1	1	1	1	1	0	1	1	1	1	1	1	1	1	1	1	1	1	1	1	1
243	Municipio_159	Uni1592047	1	1	0	0	1	1	1	1	1	1	1	1	1	1	0	0	1	1	1	1	1	1	0	1	1	1	0	0	0	0	0	0	0	0	0	0	0	0	0	0	0	0	0	0	0	0	0
244	Municipio_28	Uni2820281	1	1	1	1	1	1	1	1	1	1	1	1	1	1	0	1	1	1	1	0	0	0	1	1	1	1	1	1	0	1	1	1	1	1	1	1	1	1	1	1	1	1	1	1	1	1	1
245	Municipio_28	Uni2820424	1	1	1	1	1	1	1	1	1	1	1	1	1	1	0	1	1	1	1	1	1	1	0	1	1	1	0	1	1	1	0	1	1	1	1	1	0	1	1	1	1	1	0	1	1	1	1
246	Municipio_28	Uni2874336	1	1	1	1	1	1	0	1	1	1	1	1	1	1	0	1	1	1	1	1	1	1	1	1	1	1	1	1	1	1	1	1	1	1	1	1	1	1	1	1	1	1	1	1	1	1	1
247	Municipio_28	Uni2876815	0	0	1	0	0	0	0	0	0	1	1	0	1	1	0	0	1	1	0	0	1	0	0	1	1	1	0	0	0	0	0	0	0	0	0	0	0	0	0	0	0	0	0	0	0	0	0
248	Municipio_28	Uni2877944	1	1	1	1	0	1	1	1	1	1	1	0	0	1	0	1	1	1	1	1	1	1	0	1	1	1	1	1	1	1	1	1	1	1	1	1	1	1	1	1	1	1	1	1	1	1	1
249	Municipio_11	Uni1120251	0	0	1	1	0	0	1	1	0	1	1	0	1	0	1	1	1	1	0	0	0	0	1	1	1	0	0	0	0	1	1	1	1	1	1	0	1	1	1	1	1	1	1	1	1	1	1
250	Municipio_11	Uni1133635	0	0	1	1	1	1	1	1	0	1	0	1	1	1	1	1	1	1	0	0	0	0	1	1	1	0	0	0	1	1	1	1	1	1	1	1	1	1	1	1	1	1	1	1	1	1	1
251	Municipio_11	Uni1133635	0	0	0	0	0	0	1	1	0	0	1	1	1	0	1	1	1	1	0	0	0	0	1	0	1	0	0	0	0	0	0	0	0	0	0	0	0	0	0	0	0	0	0	0	0	0	0
252	Municipio_11	Uni1133635	1	1	0	0	1	0	1	1	1	0	1	0	1	1	1	1	1	1	0	0	0	0	1	1	1	1	0	0	0	0	0	0	0	0	0	0	0	0	0	0	0	0	0	0	0	0	0
253	Municipio_11	Uni1153884	0	0	0	0	0	0	1	1	0	1	1	1	1	1	0	0	1	1	0	0	0	1	0	1	1	1	0	0	0	0	0	0	0	0	0	0	0	0	0	0	0	0	0	0	0	0	0
254	Municipio_11	Uni1154967	1	1	0	1	1	1	1	1	0	0	1	1	1	0	0	1	1	1	1	0	0	0	1	0	1	1	1	1	1	1	1	1	1	1	1	1	1	1	1	1	1	1	1	1	1	1	1
255	Municipio_11	Uni1158229	1	0	1	1	0	1	0	1	0	1	1	1	1	1	1	1	1	1	0	0	1	0	1	1	1	0	0	0	1	1	1	1	1	1	1	1	1	1	1	1	1	1	1	1	1	1	1
256	Municipio_11	Uni1162407	1	1	0	0	1	1	1	1	0	0	1	0	1	1	1	1	1	1	0	0	0	0	1	1	1	0	0	0	0	0	0	0	0	0	0	0	0	0	0	0	0	0	0	0	0	0	0
257	Municipio_252	Uni2522076	1	1	1	1	1	1	1	1	1	1	1	1	1	1	1	1	1	1	1	1	1	0	1	1	1	1	1	1	1	1	1	1	1	1	1	1	1	1	1	1	1	1	1	1	1	1	1
258	Municipio_252	Uni2522749	1	0	1	1	1	0	1	1	1	1	1	1	1	1	1	1	1	1	1	1	1	1	1	1	1	1	1	1	1	1	1	1	1	1	1	1	1	1	1	1	1	1	1	1	1	1	1
259	Municipio_252	Uni2527944	1	0	1	0	1	0	1	1	1	1	1	1	1	1	0	0	1	1	1	1	0	0	1	1	1	1	0	0	1	0	0	0	0	0	0	0	0	0	0	0	0	0	0	0	0	0	0
260	Municipio_24	Uni2420275	1	1	1	1	1	1	0	1	1	1	1	1	1	1	1	1	1	1	1	1	1	1	1	1	1	1	1	1	1	1	1	1	1	1	1	1	1	1	1	1	1	1	1	1	1	1	1
261	Municipio_24	Uni2420580	1	1	1	1	1	1	0	1	1	1	1	1	1	1	0	1	1	1	1	1	1	1	1	1	1	1	1	1	1	1	1	1	1	1	1	1	1	1	1	1	1	1	1	1	1	1	1
262	Municipio_149	Uni1492044	1	1	1	1	0	1	1	1	1	1	1	1	1	1	0	1	1	1	1	1	1	1	1	1	1	1	1	1	1	1	1	1	1	1	1	1	1	1	1	1	1	1	0	1	1	1	1
263	Municipio_149	Uni1492750	1	1	1	1	1	1	1	1	0	1	1	1	1	1	1	1	1	1	1	1	1	1	1	1	1	1	1	1	1	1	1	1	1	1	1	1	1	1	1	1	1	1	1	1	1	1	1
264	Municipio_149	Uni1497591	1	1	1	1	1	1	0	1	1	1	1	1	1	1	1	1	1	1	1	1	1	0	1	1	1	1	1	1	1	1	1	1	1	1	1	1	1	1	1	1	1	1	1	1	1	1	1
265	Municipio_122	Uni1222041	0	0	1	1	0	0	0	0	0	0	1	0	1	1	1	1	1	1	0	0	0	1	1	1	0	0	1	1	1	1	1	1	1	1	1	1	1	1	1	1	1	1	0	1	1	1	1
266	Municipio_122	Uni1222041	1	1	1	1	0	0	0	0	0	0	1	0	1	1	1	1	1	1	0	1	0	1	1	1	0	0	1	1	1	1	1	0	1	1	1	1	1	1	1	1	1	0	0	1	1	1	1
267	Municipio_122	Uni1222041	0	0	1	1	1	1	1	1	0	0	1	0	0	1	0	1	1	1	0	1	0	1	1	1	1	0	1	1	1	1	1	1	1	1	1	1	1	1	1	1	1	1	0	1	1	1	1
268	Municipio_122	Uni1222749	1	0	1	1	1	1	1	1	0	0	1	1	1	1	0	1	1	1	0	0	0	0	1	1	1	1	1	1	1	1	1	1	1	1	1	1	1	1	1	1	1	1	1	1	1	1	1
269	Municipio_122	Uni1226682	0	0	0	1	1	1	1	1	0	0	1	0	0	1	1	1	1	1	0	1	0	0	1	1	1	1	1	1	1	1	1	1	1	1	1	1	1	1	1	1	1	1	1	1	1	1	1
270	Municipio_122	Uni1222041	1	0	1	1	0	0	0	0	0	0	1	0	1	0	1	1	1	1	0	0	1	1	1	1	0	0	1	1	1	1	1	1	1	1	1	1	1	1	1	1	1	1	0	1	1	1	1
271	Municipio_122	Uni1222041	1	1	1	1	0	0	0	0	0	0	1	0	0	1	1	1	0	1	0	1	1	1	0	1	0	0	1	1	1	1	1	0	1	1	1	1	1	1	1	1	1	0	0	1	1	1	1
272	Municipio_122	Uni1222041	1	0	1	1	1	1	1	1	0	0	1	0	1	1	0	1	0	1	0	1	0	1	1	1	1	0	1	1	1	1	1	1	1	1	1	1	1	1	1	1	1	1	0	1	1	1	1
273	Municipio_122	Uni1222749	1	0	1	1	1	1	1	1	0	0	1	1	1	0	0	1	1	1	0	0	0	0	0	1	1	1	1	1	1	1	1	1	1	1	1	1	1	1	1	1	1	1	1	1	1	1	1
274	Municipio_122	Uni1226682	0	0	1	1	1	1	1	1	0	0	1	0	1	1	1	1	1	1	0	1	1	0	1	1	1	1	1	1	1	1	1	1	1	1	1	1	1	1	1	1	1	1	1	1	1	1	1
275	Municipio_218	Uni2182063	1	1	1	1	1	1	1	1	1	1	1	1	0	1	1	1	1	1	1	1	1	1	0	1	1	1	1	1	1	1	1	1	1	1	1	1	1	1	1	1	1	1	0	1	1	1	1
276	Municipio_218	Uni2182075	0	0	0	0	1	0	1	0	0	0	1	0	1	1	0	0	1	1	1	1	1	1	0	1	1	1	0	0	0	0	0	0	0	0	0	0	0	0	0	0	0	0	0	0	0	0	0
277	Municipio_3	Uni3202251	1	1	1	1	1	1	1	1	1	1	1	1	1	1	0	1	1	1	1	1	0	0	0	1	1	1	0	0	1	1	1	1	1	1	1	1	1	1	1	1	1	1	1	1	1	1	1
278	Municipio_3	Uni3202252	1	1	0	1	1	1	0	1	1	1	1	1	1	1	0	1	1	1	1	1	0	1	0	1	1	1	0	0	1	1	1	1	0	1	1	1	1	1	0	1	1	1	1	1	1	1	1
279	Municipio_3	Uni3202298	0	0	1	1	0	0	0	1	0	1	1	0	1	1	0	1	1	1	1	1	1	0	0	1	1	1	0	0	1	1	1	1	0	1	0	1	1	1	0	1	1	1	0	1	1	1	1
280	Municipio_3	Uni3202299	1	1	1	1	1	1	1	1	1	1	1	0	1	1	0	1	1	1	0	1	1	1	0	1	1	1	0	0	1	1	1	1	0	1	1	1	1	1	0	1	0	1	0	1	1	1	1
281	Municipio_3	Uni3322044	1	1	1	1	1	1	1	1	0	0	1	0	1	1	0	1	1	1	0	1	0	0	1	0	1	1	0	0	1	0	1	0	1	0	1	0	1	0	1	0	1	0	1	0	1	0	1
282	Municipio_3	Uni3647901	1	1	1	1	1	1	1	1	0	1	1	0	1	1	0	1	1	1	1	1	1	1	1	1	1	1	0	0	0	0	0	0	0	0	0	0	0	0	0	0	0	0	0	0	0	0	0
283	Municipio_3	Uni3202251	0	1	1	1	1	1	1	1	1	1	1	1	1	1	0	1	1	1	1	1	0	0	0	1	1	1	0	0	1	1	1	1	1	1	1	1	1	1	1	1	1	1	1	1	1	1	1
284	Municipio_3	Uni3202252	0	1	1	1	1	1	0	1	1	1	1	1	1	1	0	1	1	1	1	1	0	1	0	1	1	1	0	0	1	1	1	1	0	1	1	1	1	1	0	1	1	1	1	1	1	1	1
285	Municipio_3	Uni3202298	1	0	1	1	0	0	0	1	0	1	1	0	1	1	0	1	1	1	1	1	0	0	0	1	1	1	0	0	1	1	1	1	0	1	0	1	1	1	0	1	1	1	0	1	1	1	1
286	Municipio_3	Uni3202299	0	1	1	1	1	1	1	1	1	1	1	0	0	0	0	1	1	1	0	1	0	1	0	1	1	1	0	0	1	1	1	1	0	1	1	1	1	1	0	1	0	1	0	1	1	1	1
287	Municipio_3	Uni3322044	1	1	0	1	1	1	1	1	0	0	1	0	1	0	0	1	1	1	0	1	0	0	1	0	1	1	0	0	1	0	1	0	1	0	1	0	1	0	1	0	1	0	1	0	1	0	1
288	Municipio_3	Uni3647901	0	1	1	1	1	1	1	1	0	1	1	0	1	1	0	1	1	1	1	1	0	1	1	1	1	1	0	0	0	0	0	0	0	0	0	0	0	0	0	0	0	0	0	0	0	0	0
289	Municipio_264	Uni2642087	1	1	1	1	1	1	1	1	0	1	1	1	1	1	0	1	1	1	0	0	0	0	1	1	0	0	1	1	1	1	1	0	1	1	1	1	1	1	1	1	1	1	1	1	1	1	1
290	Municipio_264	Uni2642092	1	1	1	1	0	1	1	1	1	1	1	1	1	1	1	1	1	1	1	1	1	1	1	1	1	1	1	1	1	1	1	1	1	1	1	1	1	1	1	1	1	1	0	1	1	1	1
291	Municipio_293	Uni2932792	1	1	0	1	1	1	0	1	1	1	1	1	1	1	1	1	1	1	0	0	0	0	0	1	1	1	0	0	0	0	0	0	1	0	0	0	0	0	0	0	1	0	0	0	0	0	0
292	Municipio_293	Uni2932792	0	0	0	1	1	1	0	1	0	0	1	1	1	1	0	1	1	1	0	0	0	0	1	1	1	1	0	0	0	0	0	0	1	0	0	0	0	0	0	0	1	0	0	0	0	0	0
293	Municipio_293	Uni2932792	1	1	0	1	1	1	1	1	0	1	1	1	1	1	1	1	1	1	0	0	1	0	1	1	1	1	0	0	0	0	0	0	1	0	0	0	0	0	0	0	1	0	0	0	0	0	0
294	Municipio_293	Uni2932792	1	1	1	1	1	1	0	1	1	1	1	1	1	1	1	1	1	1	0	0	1	1	1	1	1	1	0	0	0	0	0	0	1	0	0	0	0	0	0	0	1	0	0	0	0	0	0
295	Municipio_293	Uni2932792	1	1	0	1	1	1	1	1	1	1	1	1	1	1	0	1	1	1	0	1	1	0	1	1	1	1	0	0	0	0	0	0	1	0	0	0	0	0	0	0	1	0	0	0	0	0	0
296	Municipio_293	Uni2932792	1	1	0	1	1	1	0	1	1	1	1	1	1	1	0	1	1	1	0	0	1	0	1	1	1	1	0	0	0	0	0	0	1	0	0	0	0	0	0	0	1	0	0	0	0	0	0
297	Municipio_293	Uni2933909	0	0	0	1	1	1	0	1	0	0	1	1	1	1	0	1	1	1	0	0	1	0	1	1	1	1	0	0	0	0	0	0	1	0	0	0	0	0	0	0	1	0	0	0	0	0	0
298	Municipio_293	Uni2933916	N/A	N/A	N/A	N/A	N/A	N/A	N/A	N/A	N/A	N/A	N/A	N/A	N/A	N/A	N/A	N/A	N/A	N/A	N/A	N/A	N/A	N/A	N/A	N/A	N/A	N/A	N/A	N/A	N/A	N/A	N/A	N/A	N/A	N/A	N/A	N/A	N/A	N/A	N/A	N/A	N/A	N/A	N/A	N/A	N/A	N/A	N/A
299	Municipio_293	Uni2936583	0	0	0	1	0	0	0	1	1	1	1	1	1	1	0	1	1	1	0	0	0	0	1	1	1	1	0	0	0	0	0	0	1	0	0	0	0	0	0	0	1	0	0	0	0	0	0
300	Municipio_293	Uni2932792	0	1	1	1	1	1	0	1	1	1	1	1	1	1	1	1	1	1	0	0	1	0	0	1	1	1	0	0	0	0	0	0	1	0	0	0	0	0	0	0	1	0	0	0	0	0	0
301	Municipio_293	Uni2932792	1	0	1	1	1	1	0	1	0	0	1	1	1	0	0	1	1	1	0	0	0	0	1	1	1	1	0	0	0	0	0	0	1	0	0	0	0	0	0	0	1	0	0	0	0	0	0
302	Municipio_293	Uni2932792	1	1	1	1	1	1	1	1	0	1	1	1	1	0	1	1	1	1	0	0	0	0	1	1	1	1	0	0	0	0	0	0	1	0	0	0	0	0	0	0	1	0	0	0	0	0	0
303	Municipio_293	Uni2932792	0	1	0	1	1	1	0	1	1	1	1	1	0	0	1	1	1	1	0	0	0	1	1	1	1	1	0	0	0	0	0	0	1	0	0	0	0	0	0	0	1	0	0	0	0	0	0
304	Municipio_293	Uni2932792	1	1	1	1	1	1	1	1	1	1	1	1	1	0	0	1	1	1	0	1	1	0	1	1	1	1	0	0	0	0	0	0	1	0	0	0	0	0	0	0	1	0	0	0	0	0	0
305	Municipio_293	Uni2932792	1	1	0	1	1	1	0	1	1	1	1	1	1	1	0	1	1	1	0	0	1	0	1	1	1	1	0	0	0	0	0	0	1	0	0	0	0	0	0	0	1	0	0	0	0	0	0
306	Municipio_293	Uni2933909	1	0	0	0	0	1	0	1	0	0	1	1	1	1	1	1	0	1	0	0	0	0	1	1	1	1	0	0	0	0	0	0	1	0	0	0	0	0	0	0	1	0	0	0	0	0	0
307	Municipio_293	Uni2933909	1	0	1	1	1	1	0	1	0	0	1	1	1	0	0	1	1	1	0	0	0	0	1	1	1	1	0	0	0	0	0	0	1	0	0	0	0	0	0	0	1	0	0	0	0	0	0
308	Municipio_293	Uni2936583	0	0	1	1	0	0	0	1	1	1	1	1	1	1	0	1	1	1	0	0	0	0	0	1	1	1	0	0	0	0	0	0	1	0	0	0	0	0	0	0	1	0	0	0	0	0	0
309	Municipio_294	Uni2946219	0	1	1	1	0	0	0	1	0	0	1	1	1	0	1	1	0	0	0	0	0	0	0	0	1	0	1	1	1	1	1	1	1	1	1	1	1	1	1	1	1	1	1	1	1	1	1
310	Municipio_294	Uni2946219	1	1	1	1	0	0	1	1	0	0	1	0	1	0	1	1	1	1	0	0	0	0	0	0	0	0	0	0	1	1	1	1	1	1	1	1	1	1	1	1	1	1	1	1	1	1	1
311	Municipio_294	Uni2946219	0	1	1	1	0	0	0	1	0	0	1	1	1	1	1	1	0	0	0	0	0	0	0	0	1	0	1	1	1	1	1	1	1	1	1	1	1	1	1	1	1	1	1	1	1	1	1
312	Municipio_294	Uni2946219	1	1	1	1	0	0	1	1	0	0	1	0	1	1	1	1	1	1	0	0	0	0	0	0	0	0	0	0	1	1	1	1	1	1	1	1	1	1	1	1	1	1	1	1	1	1	1
313	Municipio_178	Uni1782052	1	1	1	1	1	1	1	1	0	1	1	1	1	1	0	1	1	1	1	1	1	1	1	1	1	1	0	1	1	1	1	1	1	1	1	1	1	1	1	1	1	1	1	1	1	1	1
314	Municipio_178	Uni1782054	0	0	1	1	1	1	0	0	0	0	1	1	1	0	0	1	1	1	1	1	1	1	0	1	1	1	0	0	1	1	1	1	1	1	1	1	1	1	1	1	1	1	1	1	1	1	1
315	Municipio_178	Uni1782061	0	0	1	1	0	0	0	0	0	0	0	0	1	1	0	1	1	1	0	0	0	1	1	1	0	0	0	1	1	1	1	1	1	1	1	1	1	1	1	1	1	1	1	1	1	1	1
316	Municipio_178	Uni1782064	0	0	1	1	0	1	1	1	0	0	1	1	1	1	0	1	1	1	1	1	1	1	1	1	1	1	0	1	1	1	1	1	1	1	1	1	1	1	1	1	1	1	1	1	1	1	1
317	Municipio_178	Uni1782067	1	1	1	1	0	0	0	1	1	1	1	1	1	1	0	1	1	1	1	1	1	1	1	1	1	1	0	0	1	1	1	1	1	1	1	1	1	1	1	1	1	1	1	1	0	1	1
318	Municipio_12	Uni1220252	1	1	0	0	0	0	0	1	0	1	1	0	1	1	0	0	1	1	0	1	0	0	0	1	1	1	0	0	0	0	0	0	0	0	0	0	0	0	0	0	0	0	0	0	0	0	0
319	Municipio_12	Uni1220396	1	0	1	1	0	1	1	1	1	1	1	1	1	1	0	1	1	1	1	1	1	0	0	1	1	1	0	1	1	1	1	0	1	1	1	1	1	1	1	1	1	1	1	1	1	1	1
320	Municipio_12	Uni1220513	0	0	0	0	0	0	0	1	0	0	1	1	1	1	0	0	1	1	0	1	0	0	0	1	1	1	0	0	0	0	0	0	0	0	0	0	0	0	0	0	0	0	0	0	0	0	0
321	Municipio_12	Uni1220637	1	1	0	1	1	1	1	1	1	1	1	0	1	1	0	1	1	1	1	1	0	0	1	1	1	1	1	1	1	1	1	1	1	1	1	1	1	1	1	1	1	1	1	1	1	1	1
322	Municipio_12	Uni1220676	1	1	1	1	1	1	0	1	1	1	1	0	1	1	0	1	1	1	0	1	1	0	0	1	1	1	1	1	1	1	1	1	1	1	1	1	1	1	1	1	1	1	0	1	1	1	1
323	Municipio_12	Uni1220858	1	1	1	1	1	1	0	1	0	0	1	1	1	1	1	1	1	1	1	1	0	0	0	1	1	1	0	1	1	1	1	1	1	1	1	1	1	1	1	1	1	1	1	1	1	1	1
324	Municipio_116	Uni1162039	0	0	1	1	1	1	0	1	0	0	1	0	1	1	0	1	1	1	1	1	1	0	0	1	1	1	0	0	1	1	1	1	1	1	1	1	1	1	1	1	0	1	0	1	1	1	0
325	Municipio_116	Uni1165746	0	0	1	1	0	0	0	1	1	1	1	0	1	1	0	1	1	1	1	1	1	0	0	0	1	1	1	0	1	1	1	1	0	1	1	1	1	1	1	1	1	1	0	1	1	1	1
326	Municipio_116	Uni1165871	1	1	1	1	0	0	1	1	0	1	1	0	1	1	1	1	1	1	1	1	0	0	0	1	1	1	1	0	1	1	1	1	1	1	1	1	1	1	1	1	1	1	0	1	1	1	1
327	Municipio_116	Uni1162039	1	0	1	1	1	1	0	1	0	0	1	0	1	1	0	1	1	1	1	1	0	0	0	1	1	1	0	0	1	1	1	1	1	1	1	1	1	1	1	1	0	1	0	1	1	1	0
328	Municipio_116	Uni1165746	1	0	1	1	0	0	0	1	1	1	1	0	1	1	0	1	1	1	1	1	1	0	0	0	1	1	1	0	1	1	1	1	0	1	1	1	1	1	1	1	1	1	0	1	1	1	1
329	Municipio_116	Uni1165871	0	1	1	1	0	0	1	1	0	1	1	0	1	1	1	1	1	1	1	1	0	0	0	1	1	1	1	0	1	1	1	1	1	1	1	1	1	1	1	1	1	1	0	1	1	1	1
330	Municipio_216	Uni2162063	1	1	1	1	0	1	1	1	1	1	1	1	1	1	1	1	1	1	1	1	1	0	1	1	1	1	1	1	1	1	1	1	1	1	1	1	1	1	1	1	1	1	1	1	1	1	1
331	Municipio_18	Uni1820259	1	1	1	1	1	1	1	1	1	0	1	1	1	1	0	1	1	1	1	1	1	1	1	1	1	0	0	0	1	1	1	1	1	1	1	1	1	1	1	1	1	1	0	1	1	1	1
332	Municipio_18	Uni1820259	0	0	0	0	0	0	0	1	0	0	1	0	1	1	0	0	1	1	1	1	1	0	0	1	1	1	0	0	0	0	0	0	0	0	0	0	0	0	0	0	0	0	0	0	0	0	0
333	Municipio_18	Uni1820259	0	0	1	1	0	1	0	1	0	0	1	1	1	1	1	1	1	1	1	1	1	1	0	1	1	0	0	0	1	1	1	1	1	1	1	1	1	1	1	1	1	1	1	1	1	1	1
334	Municipio_18	Uni1820260	1	0	1	1	1	1	1	1	0	0	1	0	1	0	1	1	1	1	1	1	1	1	0	1	1	0	0	0	1	1	1	1	1	1	1	1	1	1	1	1	1	1	1	1	1	1	1
335	Municipio_18	Uni1820260	0	0	1	1	1	1	1	1	0	0	1	1	1	1	1	1	1	1	1	1	1	1	0	1	1	1	0	1	1	1	1	1	1	1	1	1	1	1	1	1	1	1	1	1	1	1	1
336	Municipio_18	Uni1820260	1	1	1	1	0	1	1	1	0	0	1	1	1	1	0	1	1	1	0	1	1	0	0	1	1	1	0	0	1	1	1	1	1	1	1	1	1	1	1	1	1	1	1	1	1	1	1
337	Municipio_18	Uni1830889	N/A	N/A	N/A	N/A	N/A	N/A	N/A	N/A	N/A	N/A	N/A	N/A	N/A	N/A	N/A	N/A	N/A	N/A	N/A	N/A	N/A	N/A	N/A	N/A	N/A	N/A	N/A	N/A	N/A	N/A	N/A	N/A	N/A	N/A	N/A	N/A	N/A	N/A	N/A	N/A	N/A	N/A	N/A	N/A	N/A	N/A	N/A
338	Municipio_18	Uni1820260	1	1	1	1	1	1	1	1	0	0	1	1	1	1	0	1	1	1	1	1	1	1	0	1	1	1	0	0	1	1	1	1	1	1	1	1	0	1	1	1	1	1	0	1	1	1	1
339	Municipio_18	Uni1820262	1	1	1	1	1	1	0	1	0	0	1	1	1	1	1	1	1	1	1	1	1	1	0	1	1	1	0	0	1	1	1	1	1	1	1	1	1	1	1	1	1	1	0	1	1	1	1
340	Municipio_18	Uni1820357	0	0	1	0	0	0	1	1	0	0	1	0	1	1	1	1	1	1	1	1	1	0	1	1	1	1	0	0	1	0	1	0	1	0	1	0	1	0	1	0	1	0	1	0	1	0	1
341	Municipio_18	Uni1830554	1	0	1	1	0	0	1	1	0	0	1	0	1	1	1	1	1	1	1	1	1	0	0	1	1	1	0	0	1	1	1	1	1	1	1	1	1	1	1	1	1	1	1	1	1	1	1
342	Municipio_18	Uni1833145	1	0	0	1	1	1	1	1	0	0	1	1	1	1	1	1	1	1	1	1	1	1	0	1	1	1	0	0	1	1	1	1	1	1	1	1	1	1	1	1	1	1	0	1	1	1	1
343	Municipio_18	Uni1833147	0	0	1	1	1	1	1	1	0	0	1	1	1	1	0	1	1	1	1	1	1	0	0	1	1	1	0	0	1	1	1	1	1	1	1	1	1	1	1	1	1	1	0	1	1	1	1
344	Municipio_18	Uni1833147	0	1	1	1	1	1	1	1	0	1	1	1	1	1	0	1	1	1	1	1	1	1	0	1	1	1	0	0	1	1	1	1	1	1	1	1	1	1	1	1	1	1	1	1	1	1	1
345	Municipio_18	Uni1834688	1	0	0	1	1	1	1	1	0	0	1	1	1	1	1	1	1	1	0	1	1	1	1	1	1	1	0	0	1	1	1	1	1	1	1	1	1	1	1	1	1	1	0	1	1	1	1
346	Municipio_18	Uni1834688	0	0	1	1	1	1	1	1	0	0	1	1	1	1	1	1	1	1	1	0	1	0	0	1	1	1	0	0	1	1	1	1	1	1	1	1	1	1	1	1	1	1	1	1	1	1	1
347	Municipio_18	Uni1835178	1	1	1	1	1	1	1	1	0	0	1	0	1	1	0	1	1	1	1	1	1	0	0	1	1	0	0	1	1	1	1	1	1	1	1	1	1	1	1	1	1	1	1	0	1	1	1
348	Municipio_18	Uni1839095	0	0	0	0	0	1	0	1	0	0	1	1	1	1	1	1	1	1	0	0	0	0	1	1	1	1	0	0	0	0	0	0	1	0	0	0	0	0	0	0	1	0	0	0	0	0	0
349	Municipio_18	Uni1862085	1	1	1	1	1	1	0	1	0	0	1	0	1	1	1	1	1	1	1	1	1	1	0	1	1	1	0	1	1	1	1	1	1	1	1	1	1	1	1	1	1	1	1	1	1	1	1
350	Municipio_18	Uni1871277	1	1	0	0	1	1	1	1	0	0	1	1	1	1	1	0	1	1	1	1	1	0	0	1	1	1	0	0	1	0	1	0	1	0	1	0	1	0	1	0	1	0	1	0	1	0	1
351	Municipio_18	Uni1871277	1	1	0	1	1	1	0	1	0	0	1	1	1	1	0	1	1	1	1	1	1	1	1	1	1	1	0	0	1	1	1	1	1	1	1	1	1	1	1	1	1	1	1	1	1	1	1
352	Municipio_18	Uni1878044	1	1	1	1	1	1	0	1	0	1	1	1	1	1	1	1	1	1	1	1	1	1	0	1	1	1	0	0	1	1	1	1	1	1	1	1	1	1	1	1	0	1	0	1	1	1	1
353	Municipio_188	Uni1882054	1	1	1	1	1	1	1	1	0	0	1	1	1	0	1	1	1	1	1	1	1	0	1	1	1	1	1	1	1	1	1	1	1	1	1	1	1	1	1	1	1	1	1	1	1	1	1
354	Municipio_188	Uni1886609	1	1	1	1	1	1	1	1	1	0	1	1	1	1	0	1	1	1	1	1	1	1	1	1	1	1	0	0	1	1	1	1	1	1	1	1	1	1	1	1	1	1	0	1	1	1	1
355	Municipio_220	Uni2202064	0	1	1	1	1	1	0	1	1	1	1	1	1	1	0	1	1	1	1	1	1	1	0	1	1	1	1	1	1	1	1	1	1	1	1	1	1	1	1	1	1	1	0	0	1	1	1
356	Municipio_220	Uni2206369	1	1	0	0	1	1	0	1	0	0	1	1	1	1	0	0	1	1	1	1	0	1	0	1	1	1	0	0	0	0	0	0	0	0	0	0	0	0	0	0	0	0	0	0	0	0	0
357	Municipio_295	Uni2952688	1	1	1	1	0	0	1	1	0	0	1	0	1	1	0	1	1	1	1	1	0	1	1	1	1	1	1	1	1	1	1	0	1	1	1	1	1	1	1	1	1	1	1	1	1	1	1
358	Municipio_295	Uni2952690	1	1	1	1	0	0	0	1	0	0	1	0	1	1	0	1	1	1	1	1	1	1	1	1	1	1	1	1	1	1	1	0	1	1	1	1	1	1	1	1	1	1	1	1	1	1	1
359	Municipio_295	Uni2952751	0	0	1	1	1	1	0	1	0	0	1	1	1	1	0	1	1	1	1	1	1	1	1	1	1	1	1	1	1	1	1	1	1	1	1	1	1	1	1	1	1	1	1	1	1	1	1
360	Municipio_295	Uni2952773	1	1	1	1	1	1	1	1	0	0	1	0	1	1	0	1	1	1	1	1	1	1	1	1	1	1	1	1	1	1	1	1	1	1	1	1	1	1	1	1	1	1	1	1	1	1	1
361	Municipio_295	Uni2952773	1	1	1	1	1	1	1	1	0	0	1	1	1	1	0	1	1	1	1	1	1	1	0	1	1	1	1	1	1	1	0	1	1	0	1	1	1	1	1	1	1	1	0	1	1	1	1
362	Municipio_295	Uni2955298	1	1	1	1	1	1	1	1	0	0	1	1	1	1	0	1	1	1	1	1	1	1	0	1	0	1	1	1	1	1	1	1	1	1	1	1	1	1	0	1	1	1	0	1	1	1	1
363	Municipio_295	Uni2959214	1	0	0	0	0	1	1	0	0	1	1	0	1	1	0	0	1	1	1	1	0	0	0	0	1	1	0	0	0	0	0	0	0	0	0	0	0	0	0	0	0	0	0	0	0	0	0
364	Municipio_113	Uni1132039	1	1	1	1	1	1	0	1	0	0	1	1	1	1	0	1	1	1	0	0	1	0	1	0	1	1	1	1	1	1	1	1	1	1	1	1	1	1	1	1	1	1	1	1	1	1	1
365	Municipio_7	Uni7202445	1	1	1	1	1	1	1	1	1	1	1	1	1	1	0	1	1	1	1	1	1	1	1	1	1	1	1	1	1	1	1	1	1	1	1	1	1	1	1	1	1	1	1	1	1	1	1
366	Municipio_272	Uni2722090	1	1	0	0	1	1	0	1	0	0	1	1	1	1	0	0	1	1	1	1	1	0	1	1	1	1	0	0	0	0	0	0	0	0	0	0	0	0	0	0	0	0	0	0	0	0	0
367	Municipio_272	Uni2722090	0	0	1	1	0	1	1	1	0	1	1	1	1	1	1	1	1	1	1	1	1	0	0	0	1	1	1	1	1	1	1	0	1	1	1	1	1	1	1	1	1	1	1	1	1	1	1
368	Municipio_272	Uni2722090	1	0	0	1	1	1	1	1	0	0	1	1	1	1	1	1	1	1	1	0	1	1	0	1	1	1	1	1	1	1	1	1	1	1	1	1	1	1	1	1	1	1	0	1	1	1	1
369	Municipio_266	Uni2662087	1	1	0	1	0	1	1	1	1	1	1	1	1	1	0	1	1	1	1	1	0	0	1	1	1	1	1	1	1	1	1	1	1	1	1	1	1	1	1	1	1	1	1	1	1	1	1
370	Municipio_266	Uni2662766	1	0	1	1	0	0	1	1	1	0	1	0	1	1	0	1	1	1	1	1	1	1	0	1	1	1	0	1	1	1	1	1	1	1	1	1	1	1	1	1	1	1	1	1	1	1	1
371	Municipio_266	Uni2663051	0	1	0	1	0	0	0	1	0	0	1	1	1	1	0	1	1	1	1	1	0	0	1	1	1	1	1	1	1	1	1	1	1	1	1	1	1	1	1	1	1	1	0	1	1	1	1
372	Municipio_266	Uni2665024	1	1	0	1	1	1	0	1	0	0	1	1	1	1	0	1	1	1	1	1	0	0	1	1	1	1	1	1	1	1	1	1	1	1	1	1	1	1	1	1	0	1	1	1	1	1	1
373	Municipio_266	Uni2665024	1	1	1	1	1	1	1	1	1	0	1	0	1	1	1	1	1	1	1	1	1	0	0	1	1	1	1	1	1	1	1	1	1	1	1	1	1	1	1	1	1	1	1	1	1	1	1
374	Municipio_296	Uni2962748	1	0	1	1	0	1	1	1	1	0	1	1	1	1	0	1	1	1	1	1	0	1	0	0	1	1	1	1	1	1	1	1	1	1	1	1	1	1	1	1	1	1	1	1	1	1	1
375	Municipio_296	Uni2963003	1	1	1	1	0	1	1	1	1	1	1	1	1	1	1	1	1	1	0	1	1	1	0	1	1	1	1	1	1	1	1	1	1	1	1	1	1	1	1	1	1	1	1	1	1	1	1
376	Municipio_296	Uni2965516	1	1	1	1	1	1	1	1	1	1	1	1	1	1	0	1	1	1	1	1	0	0	0	1	1	1	0	0	1	1	1	1	1	1	1	1	1	1	1	1	1	1	1	1	1	1	1
377	Municipio_296	Uni2969110	0	1	1	0	1	1	1	1	1	1	1	1	1	1	1	0	1	1	1	0	0	0	1	1	1	1	0	0	1	0	1	0	1	0	1	0	1	0	1	0	1	0	1	0	1	0	1
378	Municipio_231	Uni2312070	1	1	1	1	1	1	1	1	1	1	1	1	1	1	0	1	1	1	1	1	1	1	0	1	1	1	1	1	1	1	1	1	1	1	1	1	1	1	1	1	1	1	1	1	1	1	1
379	Municipio_4	Uni4202366	1	1	1	1	1	1	1	1	1	1	1	0	1	1	0	1	1	1	0	0	0	1	1	1	1	1	0	1	0	1	0	1	1	1	0	1	0	1	0	1	1	1	0	1	0	1	0
380	Municipio_4	Uni4207273	1	0	1	0	1	1	1	1	1	0	1	0	1	1	0	0	1	1	0	0	0	1	1	1	1	0	0	0	0	0	0	0	0	0	0	0	0	0	0	0	0	0	0	0	0	0	0
381	Municipio_4	Uni4637937	1	1	1	1	1	1	0	1	0	1	1	1	1	1	0	1	1	1	0	1	0	1	0	1	1	1	1	0	1	1	1	1	1	1	1	1	1	1	1	1	1	1	1	1	1	1	1
382	Municipio_160	Uni1602047	1	1	0	1	1	1	0	1	0	1	1	1	1	1	0	1	1	1	0	1	0	1	0	1	1	1	0	1	0	1	0	1	0	1	0	1	0	1	0	1	0	1	0	1	0	1	0
383	Municipio_160	Uni1605477	1	1	0	1	1	1	0	1	0	1	1	1	1	1	0	1	1	1	1	1	1	1	0	1	1	1	0	0	0	0	0	0	0	0	0	0	0	0	0	0	0	0	0	0	0	0	0
384	Municipio_160	Uni1602047	0	1	0	1	1	1	0	1	0	1	1	1	0	1	0	1	1	1	0	1	0	1	0	1	1	1	0	1	0	1	0	1	0	1	0	1	0	1	0	1	0	1	0	1	0	1	0
385	Municipio_160	Uni1605477	0	1	0	1	1	1	0	1	0	1	1	1	1	1	0	1	1	1	1	1	0	1	0	1	1	1	0	0	0	0	0	0	0	0	0	0	0	0	0	0	0	0	0	0	0	0	0
386	Municipio_297	Uni2972749	1	1	0	1	1	1	1	1	1	1	1	1	1	1	0	1	1	1	1	1	1	1	0	1	1	1	1	1	1	1	1	1	1	1	1	1	1	1	1	1	1	1	1	1	1	1	1
387	Municipio_8	Uni8202449	0	0	1	1	0	0	1	1	0	0	1	0	1	0	1	1	1	1	1	1	1	0	1	0	1	1	0	0	1	1	1	1	1	1	1	1	1	1	0	1	1	1	0	1	1	1	1
388	Municipio_8	Uni8202454	0	0	1	1	1	1	0	1	0	0	0	0	1	1	1	1	1	1	0	1	0	0	0	1	1	1	0	0	1	1	1	1	1	1	1	1	1	1	1	1	1	1	1	1	1	1	1
389	Municipio_8	Uni8202457	0	0	1	1	1	0	0	1	0	0	1	0	1	1	1	1	1	1	0	0	0	0	1	1	1	1	0	0	1	1	1	1	1	1	1	1	1	1	1	1	1	1	0	1	1	1	1
390	Municipio_8	Uni8202460	0	0	1	1	0	0	1	1	1	0	1	0	1	1	1	1	1	1	1	0	1	0	0	0	1	1	0	0	1	1	1	1	1	1	1	1	1	1	1	1	1	1	1	1	1	1	1
391	Municipio_8	Uni8388321	1	0	1	1	0	0	1	1	1	0	1	0	1	1	0	1	1	1	0	0	0	0	0	1	1	1	0	1	0	1	1	1	1	1	1	1	1	1	1	0	1	1	1	1	1	1	1
392	Municipio_225	Uni2252065	0	0	1	1	1	1	0	1	0	0	1	0	1	1	1	1	1	1	1	1	1	0	1	1	1	1	1	1	1	1	1	1	1	1	1	1	1	1	1	1	1	1	1	1	1	1	1
393	Municipio_225	Uni2255724	1	1	1	1	1	1	1	1	0	1	1	1	1	1	1	1	1	1	1	0	1	0	1	1	1	1	0	1	1	1	1	1	1	1	1	1	1	1	1	1	1	1	1	1	1	1	1
394	Municipio_225	Uni2255757	1	1	1	0	0	0	0	0	1	0	1	1	1	1	0	0	1	1	0	1	0	0	1	0	1	0	1	0	1	0	1	0	1	0	1	0	1	0	1	0	1	0	1	0	1	0	1
395	Municipio_225	Uni2252036	N/A	N/A	N/A	N/A	N/A	N/A	N/A	N/A	N/A	N/A	N/A	N/A	N/A	N/A	N/A	N/A	N/A	N/A	N/A	N/A	N/A	N/A	N/A	N/A	N/A	N/A	N/A	N/A	N/A	N/A	N/A	N/A	N/A	N/A	N/A	N/A	N/A	N/A	N/A	N/A	N/A	N/A	N/A	N/A	N/A	N/A	N/A
396	Municipio_36	Uni3620285	1	1	0	1	1	1	1	1	1	1	1	1	1	1	1	1	1	1	1	1	1	1	1	1	1	1	1	1	1	1	1	1	1	1	1	1	1	1	1	1	1	1	0	1	1	1	1
397	Municipio_36	Uni3669745	N/A	N/A	N/A	N/A	N/A	N/A	N/A	N/A	N/A	N/A	N/A	N/A	N/A	N/A	N/A	N/A	N/A	N/A	N/A	N/A	N/A	N/A	N/A	N/A	N/A	N/A	N/A	N/A	N/A	N/A	N/A	N/A	N/A	N/A	N/A	N/A	N/A	N/A	N/A	N/A	N/A	N/A	N/A	N/A	N/A	N/A	N/A
398	Municipio_36	Uni3627475	1	1	1	1	0	1	1	1	1	1	1	0	1	1	1	0	1	1	1	1	1	0	1	1	1	1	0	0	1	1	1	1	1	1	1	1	1	1	1	1	1	1	1	1	1	1	1
399	Municipio_36	Uni3656993	N/A	N/A	N/A	N/A	N/A	N/A	N/A	N/A	N/A	N/A	N/A	N/A	N/A	N/A	N/A	N/A	N/A	N/A	N/A	N/A	N/A	N/A	N/A	N/A	N/A	N/A	N/A	N/A	N/A	N/A	N/A	N/A	N/A	N/A	N/A	N/A	N/A	N/A	N/A	N/A	N/A	N/A	N/A	N/A	N/A	N/A	N/A
400	Municipio_36	Uni3627476	1	1	0	1	0	1	1	1	1	1	1	1	1	1	1	0	1	1	0	1	0	0	1	1	1	1	0	0	1	1	1	1	1	1	1	1	1	1	1	1	1	1	1	1	1	1	1
401	Municipio_36	Uni3636682	0	1	0	1	1	1	1	1	1	1	1	1	1	1	0	0	1	1	0	0	1	0	1	1	1	1	0	0	0	0	0	0	0	0	0	0	0	0	0	0	0	0	0	0	0	0	0
402	Municipio_36	Uni3636683	1	1	0	1	1	1	0	1	1	1	1	1	1	1	0	1	1	1	0	0	1	0	0	1	1	1	0	0	0	0	0	0	0	0	0	0	0	0	0	0	0	0	0	0	0	0	0
403	Municipio_36	Uni3668816	N/A	N/A	N/A	N/A	N/A	N/A	N/A	N/A	N/A	N/A	N/A	N/A	N/A	N/A	N/A	N/A	N/A	N/A	N/A	N/A	N/A	N/A	N/A	N/A	N/A	N/A	N/A	N/A	N/A	N/A	N/A	N/A	N/A	N/A	N/A	N/A	N/A	N/A	N/A	N/A	N/A	N/A	N/A	N/A	N/A	N/A	N/A
404	Municipio_36	Uni3663783	1	1	0	1	1	1	1	1	1	1	1	1	1	1	1	0	1	1	0	0	1	0	1	1	1	1	0	0	0	0	0	0	0	0	0	0	0	0	0	0	0	0	0	0	0	0	0
405	Municipio_36	Uni3671049	1	1	1	1	1	1	0	1	1	1	1	1	1	1	1	0	1	1	0	0	1	0	1	1	1	1	0	0	1	1	1	1	1	1	1	1	1	1	1	1	1	1	1	1	0	1	1
406	Municipio_92	Uni9220355	1	1	1	1	0	1	1	1	1	1	1	0	1	1	0	1	1	1	1	1	0	0	1	1	1	1	1	1	1	1	1	1	1	1	1	1	1	1	1	1	1	1	1	1	1	1	1
407	Municipio_92	Uni9220517	1	1	1	1	1	1	1	1	1	1	1	1	1	1	0	1	1	1	0	1	1	1	1	1	1	1	1	1	1	1	1	1	1	1	1	1	1	1	1	1	1	1	0	1	1	1	1
408	Municipio_92	Uni9228010	1	1	1	1	0	1	1	1	1	1	1	1	1	1	1	1	1	1	1	1	1	0	1	1	1	1	1	1	1	1	1	1	1	1	1	1	1	1	1	1	1	1	1	1	1	1	1
409	Municipio_92	Uni9228011	1	1	1	1	1	1	1	1	1	1	1	1	1	1	1	1	1	1	1	1	1	1	1	1	1	1	1	1	1	1	1	1	1	1	1	1	1	1	1	1	1	1	1	1	1	1	1
410	Municipio_92	Uni9228011	1	1	1	1	1	1	1	1	1	1	1	1	1	1	1	1	1	1	1	1	0	0	1	1	1	1	1	1	1	1	1	1	1	1	1	1	1	1	1	1	1	1	0	1	1	1	1
411	Municipio_92	Uni9228011	1	1	1	1	0	1	1	1	1	1	1	0	1	1	1	1	1	1	1	1	1	1	1	1	1	1	1	1	1	1	1	1	1	1	1	1	1	1	1	1	1	1	0	1	1	1	1
412	Municipio_92	Uni9228011	1	1	1	1	0	1	1	1	1	1	1	1	1	1	0	1	1	1	1	1	1	1	1	1	1	1	1	1	1	1	1	1	1	1	1	1	1	1	1	1	1	1	0	1	1	1	1
413	Municipio_92	Uni9228011	1	1	1	1	1	1	1	1	1	1	1	1	1	1	1	1	1	1	0	1	0	1	0	1	1	1	1	1	1	1	1	1	1	1	1	1	1	1	1	1	1	1	0	1	1	1	1
414	Municipio_92	Uni9228011	1	1	1	1	0	1	1	1	1	1	1	0	1	1	0	1	1	1	0	1	1	1	1	1	1	1	1	1	1	1	1	1	1	1	1	1	1	1	1	1	1	1	1	1	1	1	1
415	Municipio_92	Uni9228011	1	1	1	1	1	1	1	1	1	1	1	1	1	1	0	1	1	1	0	1	0	1	0	1	1	1	1	1	1	1	1	1	1	1	1	1	1	1	1	1	1	1	0	0	1	1	1
416	Municipio_92	Uni9228011	1	0	1	1	0	0	1	1	1	1	1	0	1	1	0	1	1	1	0	1	1	1	1	1	1	1	1	1	1	1	1	1	1	1	1	1	1	1	1	1	1	1	0	1	1	1	1
417	Municipio_92	Uni9228011	1	1	1	1	0	1	1	1	1	1	1	1	1	1	1	1	1	1	1	1	1	1	0	1	1	1	0	1	1	1	1	1	1	1	1	0	1	1	1	1	1	1	0	1	1	1	1
418	Municipio_92	Uni9228012	1	1	1	1	0	1	1	1	1	1	1	0	1	1	1	1	1	1	1	1	1	1	1	1	1	1	1	1	1	1	1	1	1	1	1	1	1	1	1	1	1	1	1	1	1	1	1
419	Municipio_92	Uni9228012	1	1	1	1	1	1	1	1	1	1	1	1	1	1	0	1	1	1	1	1	1	1	1	1	1	1	1	1	1	1	1	1	1	1	1	1	1	1	1	1	1	1	1	1	1	1	1
420	Municipio_92	Uni9228012	1	1	1	1	0	1	1	1	1	1	1	1	1	1	0	1	1	1	0	1	1	1	1	1	1	1	0	1	1	1	1	1	1	1	1	1	1	1	1	1	1	1	0	1	1	1	1
421	Municipio_92	Uni9228012	1	0	1	1	1	1	1	1	1	1	1	0	1	1	1	1	1	1	0	1	1	1	1	1	1	1	1	1	1	1	1	1	1	1	1	1	1	1	1	1	1	1	1	1	1	1	1
422	Municipio_92	Uni9233220	1	1	1	1	0	1	1	1	1	1	1	1	0	1	1	1	1	1	1	1	0	0	1	1	1	1	1	1	1	1	1	1	1	1	1	1	1	1	1	1	1	1	0	1	1	1	1
423	Municipio_92	Uni9266258	1	1	1	1	0	1	1	1	1	1	1	1	1	1	1	1	1	1	1	1	1	1	0	1	1	1	1	1	1	1	1	1	1	1	1	1	1	1	1	1	1	1	0	1	1	1	1
424	Municipio_199	Uni1992057	1	1	1	1	1	1	1	1	0	0	1	1	1	1	1	1	1	1	1	1	1	1	1	1	1	1	1	1	1	1	1	1	1	1	1	1	1	1	1	1	1	1	0	1	1	1	1
425	Municipio_199	Uni1992782	1	1	0	1	1	1	1	1	0	0	1	1	1	1	1	0	1	1	1	1	1	1	1	1	1	1	0	0	0	0	0	0	0	1	0	1	0	0	0	0	0	0	0	0	0	1	0
426	Municipio_35	Uni3520284	1	0	1	1	0	1	1	1	1	1	1	1	1	1	1	1	1	1	0	0	1	1	1	1	1	1	1	1	1	1	1	1	1	1	1	1	1	1	1	1	1	1	1	1	1	1	1
427	Municipio_35	Uni3520460	1	1	0	1	1	1	0	1	1	1	1	1	1	1	0	1	1	1	0	0	1	1	1	1	1	1	0	1	1	1	1	1	1	1	1	1	1	1	1	1	1	1	1	1	1	1	1
428	Municipio_35	Uni3530254	1	1	1	1	1	1	1	1	1	1	1	1	1	1	0	1	1	1	0	0	1	1	1	1	1	1	1	1	1	1	1	1	1	1	1	0	1	1	1	1	1	1	1	1	1	1	1
429	Municipio_262	Uni2622085	0	0	1	1	1	1	0	1	0	0	1	0	1	1	0	1	1	1	0	0	0	0	0	0	1	1	1	1	1	1	1	1	1	1	1	1	1	1	1	1	1	1	0	1	1	1	1
430	Municipio_262	Uni2622077	N/A	N/A	N/A	N/A	N/A	N/A	N/A	N/A	N/A	N/A	N/A	N/A	N/A	N/A	N/A	N/A	N/A	N/A	N/A	N/A	N/A	N/A	N/A	N/A	N/A	N/A	N/A	N/A	N/A	N/A	N/A	N/A	N/A	N/A	N/A	N/A	N/A	N/A	N/A	N/A	N/A	N/A	N/A	N/A	N/A	N/A	N/A
431	Municipio_123	Uni1232041	1	1	0	1	0	1	1	1	0	0	1	0	1	1	0	0	1	1	0	0	0	0	0	0	0	1	0	1	1	1	0	0	1	1	1	1	1	1	1	0	1	1	1	1	1	1	1
432	Municipio_123	Uni1232093	1	0	0	1	1	1	0	0	0	0	1	0	1	0	0	0	1	1	0	0	0	0	1	0	0	0	0	0	1	1	1	0	1	1	1	1	1	1	0	1	1	1	0	1	1	1	1
433	Municipio_123	Uni1232041	1	1	1	1	1	1	1	1	0	0	1	0	1	1	0	0	1	1	0	0	1	0	0	0	0	1	0	1	1	1	0	0	1	1	1	1	1	1	1	0	1	1	1	1	1	1	1
434	Municipio_123	Uni1232093	0	0	1	1	1	1	0	0	0	0	1	0	0	1	0	0	1	1	0	0	0	0	1	0	0	0	0	0	1	1	1	0	1	1	1	1	1	1	0	1	1	1	0	1	1	1	1
435	Municipio_273	Uni2732090	1	1	1	1	0	1	1	1	0	1	1	0	1	1	0	1	1	1	1	1	1	1	1	1	1	1	0	0	1	1	1	1	1	1	1	1	1	1	1	1	1	1	1	1	1	1	1
436	Municipio_273	Uni2737235	1	1	0	0	1	1	1	1	0	0	1	0	1	1	0	1	1	1	1	1	1	1	1	1	1	1	0	0	0	0	0	0	0	0	0	0	0	0	0	0	0	0	0	0	0	0	0
437	Municipio_273	Uni2737299	0	0	1	0	0	1	1	1	1	1	1	1	1	1	0	0	1	1	0	1	0	0	1	0	1	1	0	0	0	0	0	0	0	0	0	0	0	0	0	0	0	0	0	0	0	0	0
438	Municipio_273	Uni2737484	0	0	1	0	0	1	1	1	1	1	1	1	1	0	0	0	1	1	1	0	1	0	1	0	1	1	1	0	1	0	1	0	1	0	1	0	1	0	1	0	1	0	1	0	1	0	1
439	Municipio_117	Uni1172040	1	1	1	1	0	1	1	1	1	1	1	1	1	1	1	1	1	1	1	1	1	1	0	1	1	1	1	1	1	1	1	1	1	1	1	1	1	1	1	1	1	1	1	1	1	1	1
440	Municipio_299	Uni2992090	1	1	0	1	1	1	1	1	1	1	0	1	1	1	1	1	1	1	1	1	1	1	0	1	1	1	1	1	1	1	1	1	1	1	1	1	1	1	0	1	1	1	1	1	1	1	1
441	Municipio_156	Uni1562046	1	0	1	1	0	1	1	1	1	1	1	1	1	1	1	1	1	1	1	1	0	1	1	1	1	1	1	1	1	1	1	0	1	1	1	0	1	0	1	0	1	1	1	0	1	1	1
442	Municipio_156	Uni1562046	0	0	0	1	0	0	0	1	0	1	1	1	1	1	0	1	1	1	1	1	0	0	0	1	1	0	1	1	1	1	1	1	1	1	1	1	1	1	1	1	1	1	1	1	1	1	1
443	Municipio_156	Uni1562046	0	0	1	1	1	1	1	1	1	1	1	1	1	1	1	1	1	1	1	1	1	1	1	1	1	1	1	1	1	1	1	1	1	1	1	1	1	1	1	1	1	1	0	1	1	1	1
444	Municipio_156	Uni1562716	1	1	1	1	0	0	0	1	1	1	1	1	1	1	1	1	1	1	1	1	0	0	1	1	1	1	1	1	1	1	1	1	1	1	1	1	1	1	1	1	1	1	0	1	1	0	1
445	Municipio_156	Uni1562786	1	1	1	1	0	1	0	1	1	1	1	1	1	1	1	1	1	1	1	1	0	0	1	1	1	0	1	1	1	1	1	1	1	1	1	1	1	1	1	1	1	1	0	1	1	1	1
446	Municipio_156	Uni1562786	1	1	0	1	1	1	1	1	1	1	1	1	1	1	1	1	1	1	1	1	1	1	1	1	1	1	1	1	1	1	1	1	1	1	1	1	1	1	1	1	1	1	0	1	1	1	1
447	Municipio_156	Uni1562786	1	1	1	1	1	0	1	1	1	1	1	1	1	1	0	1	1	1	1	1	1	0	0	1	1	1	1	1	1	1	1	0	1	0	1	1	1	1	1	1	1	1	1	1	1	1	1
448	Municipio_156	Uni1562786	1	1	1	1	0	0	1	0	1	0	1	0	1	1	0	1	1	1	1	1	0	0	1	1	1	1	1	1	1	1	1	1	1	1	1	1	1	1	1	1	1	1	1	1	1	1	1
449	Municipio_156	Uni1562792	1	1	1	1	1	1	1	1	0	0	1	0	1	1	0	1	1	1	1	1	0	0	1	1	1	1	1	1	1	1	1	1	1	1	1	1	1	1	1	1	1	1	1	1	1	1	1
450	Municipio_156	Uni1563204	1	1	1	1	0	1	1	1	1	1	1	1	1	1	1	0	1	1	1	1	1	1	1	1	1	1	1	1	1	1	1	1	1	1	1	1	1	1	1	1	1	1	1	1	1	1	1
451	Municipio_156	Uni1563226	1	1	1	1	0	1	1	1	1	1	1	1	1	1	1	1	1	1	1	1	0	1	1	1	1	1	1	1	1	1	1	1	1	1	1	1	1	1	1	1	1	1	1	1	1	1	1
452	Municipio_156	Uni1565401	1	1	1	1	0	1	0	1	1	1	1	1	1	1	1	1	1	1	1	1	0	0	1	1	1	1	1	1	1	1	1	1	1	1	1	1	1	1	0	1	1	1	1	1	1	1	1
453	Municipio_156	Uni1566012	1	1	1	1	0	1	1	1	1	1	1	1	1	1	1	1	1	1	1	1	0	0	1	1	1	1	1	1	1	1	1	1	1	1	1	1	1	1	1	1	1	1	0	1	1	1	1
454	Municipio_156	Uni1566082	1	1	1	1	0	1	0	1	1	1	1	0	1	1	1	1	1	1	1	1	1	1	0	1	1	1	1	1	1	1	1	1	1	1	1	1	1	1	1	1	1	1	0	1	1	1	1
455	Municipio_156	Uni1566806	1	1	1	1	0	0	1	1	1	1	1	0	1	1	1	1	1	1	1	1	1	0	0	1	1	1	1	1	1	1	1	1	1	1	1	1	1	1	1	1	1	1	1	1	1	1	1
456	Municipio_174	Uni1742051	1	0	1	1	0	0	0	0	1	1	1	0	1	0	1	1	1	1	1	1	0	0	1	1	0	0	1	1	1	1	1	1	1	1	1	1	1	0	1	1	1	1	1	1	1	1	1
457	Municipio_174	Uni1742054	1	1	1	1	1	0	0	1	0	1	1	0	1	1	1	1	1	1	1	1	0	0	1	1	1	0	0	1	1	1	1	1	1	1	1	1	1	1	1	1	1	1	1	1	1	1	1
458	Municipio_174	Uni1742056	1	0	1	1	1	1	1	1	1	1	1	0	1	1	1	1	1	1	1	1	1	0	1	1	1	1	1	1	1	1	1	1	1	1	1	1	1	1	1	1	1	1	1	1	1	1	1
459	Municipio_174	Uni1743170	1	1	1	1	1	1	1	1	0	0	1	0	1	1	1	1	1	1	1	1	0	1	1	0	1	1	1	1	1	1	1	1	1	1	1	1	1	1	1	1	1	1	1	1	1	1	1
460	Municipio_174	Uni1743339	1	1	1	1	0	0	1	1	1	1	1	0	1	1	1	1	1	1	1	1	1	0	1	1	1	1	1	1	1	1	1	1	1	1	1	1	1	1	1	1	1	1	1	1	1	1	1
461	Municipio_174	Uni1747510	0	0	1	1	0	0	0	0	0	0	1	1	1	1	1	1	1	1	1	0	1	0	1	0	1	1	1	1	1	1	1	1	1	1	1	1	1	1	1	1	1	1	1	1	1	1	1
462	Municipio_174	Uni1747642	0	0	1	1	1	1	0	1	0	0	1	0	1	1	1	1	1	1	1	0	1	0	1	0	1	0	1	1	1	1	1	1	1	1	1	1	1	1	1	1	1	1	1	1	1	1	1
463	Municipio_174	Uni1747658	0	1	1	0	0	0	0	0	0	0	1	0	1	1	1	0	1	0	1	0	1	0	1	0	1	1	1	0	1	0	1	0	1	0	1	0	1	0	1	0	1	0	1	0	1	0	1
464	Municipio_174	Uni1747685	0	1	1	1	1	1	0	1	0	0	1	1	1	1	1	1	1	1	0	1	1	1	1	1	1	1	1	0	1	1	1	1	1	1	1	1	1	1	0	1	1	1	1	1	1	1	1
465	Municipio_174	Uni1747738	1	1	1	1	1	1	1	1	1	1	1	1	1	1	1	1	1	0	0	0	0	0	1	0	1	1	0	0	1	1	1	1	1	1	1	1	1	1	1	1	1	1	1	1	1	1	1
466	Municipio_174	Uni1747822	0	0	1	1	0	0	0	0	0	0	1	1	1	0	0	1	1	1	0	1	0	0	1	0	1	1	1	1	1	1	1	1	1	1	1	1	1	1	1	1	1	1	1	1	1	1	1
467	Municipio_300	Uni3002751	1	1	1	1	1	1	1	1	1	1	1	1	1	1	1	1	1	1	1	1	1	1	1	1	1	1	1	1	1	1	1	1	1	1	1	1	1	1	1	1	1	1	1	1	1	1	1
468	Municipio_301	Uni3012093	1	1	0	1	0	1	1	1	1	1	1	1	1	1	0	1	1	1	0	0	1	0	1	1	1	1	0	0	0	0	0	0	0	0	0	0	0	0	0	0	0	0	0	0	0	0	0
469	Municipio_301	Uni3012093	0	0	0	0	0	0	0	0	1	1	0	1	1	1	0	0	1	1	0	0	1	0	1	0	1	1	0	0	0	0	0	0	0	0	0	0	0	0	0	0	0	0	0	0	0	0	0
470	Municipio_44	Uni4420288	1	1	1	1	1	1	1	1	0	0	1	1	1	1	0	1	1	1	1	1	1	1	0	1	1	1	0	0	1	1	1	1	1	1	1	1	1	1	1	1	1	1	0	1	1	1	1
471	Municipio_44	Uni4420636	1	1	1	1	1	1	1	1	0	0	1	1	1	1	1	1	1	1	1	1	0	0	0	1	1	1	0	0	1	1	1	1	1	0	1	1	1	1	0	1	1	1	0	1	1	1	1
472	Municipio_44	Uni4420963	1	1	1	1	0	1	1	1	1	1	1	1	1	1	0	1	1	1	1	1	0	0	1	1	1	1	0	0	1	1	1	1	1	1	1	1	1	1	1	1	1	1	1	1	1	1	1
473	Municipio_44	Uni4420963	0	0	1	1	0	0	1	1	1	1	1	1	1	1	0	1	1	1	1	1	1	1	0	1	1	1	1	1	1	1	1	1	1	1	1	1	1	1	1	1	1	1	1	1	1	1	0
474	Municipio_44	Uni4479148	0	1	0	1	1	1	1	1	1	1	1	1	1	1	0	1	1	1	0	1	1	1	0	1	1	1	0	0	1	1	1	1	1	1	1	1	1	1	1	1	1	1	0	1	1	1	1
475	Municipio_44	Uni4479562	1	1	1	1	1	1	1	1	1	1	1	1	1	1	1	1	1	1	1	1	1	1	1	1	1	1	0	0	1	1	1	1	1	1	1	1	1	1	1	1	1	1	0	1	1	1	1
476	Municipio_193	Uni1932054	1	1	1	1	0	1	1	1	1	1	1	1	1	1	0	1	1	1	1	1	1	1	1	1	1	1	1	0	1	0	1	0	1	0	1	0	1	0	1	0	1	0	1	0	1	0	1
477	Municipio_193	Uni1935031	0	1	0	1	0	1	0	1	0	0	1	1	1	1	0	1	1	1	0	0	1	1	1	1	1	1	0	1	0	1	0	0	0	1	0	1	0	1	0	1	0	1	0	1	0	1	0
478	Municipio_135	Uni1352042	1	1	0	1	1	1	1	1	1	1	1	1	1	1	1	1	1	1	0	1	0	1	1	1	1	1	1	1	1	1	1	1	1	1	1	1	1	1	1	1	1	1	0	1	1	1	1
479	Municipio_302	Uni3026707	1	1	1	1	0	1	0	1	0	1	1	1	1	1	0	1	1	1	1	1	1	1	1	1	1	1	0	0	1	1	1	1	0	1	1	1	1	1	0	1	1	1	0	1	1	1	1
480	Municipio_303	Uni3032750	0	1	0	1	0	0	0	0	0	1	1	1	1	1	1	1	1	1	1	1	1	1	1	1	1	0	0	0	0	1	0	1	0	1	0	1	0	1	0	1	0	1	0	1	0	1	0
481	Municipio_303	Uni3032751	1	1	0	0	1	1	1	1	0	0	1	1	1	1	0	0	1	1	1	1	1	1	1	1	1	1	0	0	0	0	0	0	0	0	0	0	0	0	0	0	0	0	0	0	0	0	0
482	Municipio_303	Uni3037263	0	1	0	1	0	1	0	1	0	0	1	1	1	1	0	1	1	1	1	1	1	0	1	1	1	1	0	0	0	0	0	0	0	0	0	0	0	0	0	0	0	0	0	0	0	0	0
483	Municipio_303	Uni3037264	0	1	0	0	0	1	0	1	0	0	1	1	1	1	0	0	1	1	1	1	0	0	1	1	1	0	0	0	0	0	0	0	0	0	0	0	0	0	0	0	0	0	0	0	0	0	0
484	Municipio_303	Uni3039011	1	1	0	0	1	1	1	1	0	0	1	1	1	1	0	0	1	1	0	1	0	1	1	1	1	1	0	0	0	0	0	0	0	0	0	0	0	0	0	0	0	0	0	0	0	0	0
485	Municipio_304	Uni3047628	0	0	0	0	0	0	0	0	0	0	1	0	1	1	0	0	0	0	1	0	1	1	0	0	1	1	0	0	0	0	0	0	0	0	0	0	0	0	0	0	0	0	0	0	0	0	0
486	Municipio_304	Uni3047628	0	0	1	0	0	0	0	0	0	0	1	0	1	1	0	0	0	0	1	0	0	1	0	0	1	1	0	0	0	0	0	0	0	0	0	0	0	0	0	0	0	0	0	0	0	0	0
487	Municipio_95	Uni9520360	1	1	1	1	0	1	1	1	1	1	1	1	1	1	1	1	1	1	1	1	1	1	1	1	1	1	1	1	1	1	1	1	1	1	1	1	1	1	1	1	1	1	1	1	1	1	1
488	Municipio_95	Uni9520594	1	1	0	1	0	1	1	1	1	1	1	1	1	1	1	1	1	1	1	1	1	1	1	1	1	1	0	1	1	1	1	1	1	1	1	1	1	1	1	1	1	1	0	1	1	1	1
489	Municipio_305	Uni3052092	1	1	1	1	1	1	1	1	1	1	1	1	1	1	0	1	1	1	1	1	1	1	1	1	1	1	1	1	1	1	1	1	1	1	1	1	1	1	1	1	1	1	1	1	1	1	1
490	Municipio_306	Uni3062773	0	0	0	1	0	1	0	1	0	0	1	0	1	1	0	1	1	1	1	1	1	1	1	1	1	1	1	1	1	1	1	1	1	1	1	1	1	1	1	1	1	1	1	1	1	1	1
491	Municipio_306	Uni3062773	0	1	0	1	0	1	0	1	0	1	0	0	0	1	0	1	1	1	1	1	1	1	1	1	0	1	0	0	0	1	0	1	0	1	0	1	0	1	0	1	0	1	0	1	0	1	0
492	Municipio_306	Uni3062773	0	0	1	1	1	1	1	1	1	1	1	0	0	1	0	1	1	1	0	1	1	1	1	1	1	1	1	1	1	1	1	1	1	1	1	1	1	1	1	1	1	1	0	1	1	1	1
493	Municipio_306	Uni3062773	1	1	1	1	0	1	0	1	1	1	1	1	1	1	0	1	1	1	1	1	1	1	0	1	1	1	0	1	0	1	0	1	0	1	0	1	0	1	0	1	0	1	0	1	0	1	0
494	Municipio_306	Uni3066795	0	0	1	1	0	0	0	0	0	0	0	0	1	1	1	1	1	1	1	1	1	1	0	1	1	1	0	1	1	1	1	1	1	1	1	1	1	1	1	1	1	1	1	1	1	1	1
495	Municipio_306	Uni3066795	1	1	1	1	0	1	0	1	0	0	1	0	1	1	0	1	1	1	1	1	1	1	0	1	0	0	0	1	1	1	1	1	1	1	1	1	1	1	1	1	1	1	1	1	1	1	1
496	Municipio_306	Uni3066795	1	1	1	1	0	1	0	1	1	1	1	1	1	1	1	1	1	1	0	1	0	0	1	1	1	1	0	0	1	1	1	0	1	1	1	1	1	1	1	1	1	1	1	1	1	1	1
497	Municipio_173	Uni1732051	1	1	1	1	1	1	1	0	1	0	1	1	1	1	1	1	1	1	0	1	0	1	1	1	1	1	1	1	1	1	1	1	1	1	1	1	1	1	1	1	1	1	0	1	1	1	1
498	Municipio_307	Uni3077185	1	1	1	1	1	1	1	1	0	0	1	1	1	1	0	1	1	1	1	1	1	1	1	1	1	1	1	1	1	1	1	1	1	1	1	1	1	1	1	1	1	1	1	1	1	1	1
499	Municipio_307	Uni3077185	0	1	0	1	1	1	1	1	0	0	1	1	0	1	0	1	1	1	1	1	0	1	0	1	1	1	1	1	1	1	1	1	1	1	1	1	1	1	1	1	1	1	1	1	1	1	1
500	Municipio_308	Uni3087462	1	1	1	1	1	1	0	1	1	1	1	1	1	0	1	1	1	1	0	0	0	0	1	1	1	1	1	1	1	1	1	1	1	1	1	1	1	1	1	1	1	1	0	1	1	1	1
501	Municipio_308	Uni3087502	1	1	0	0	1	0	1	1	1	1	1	1	1	1	1	0	1	1	0	0	0	0	1	1	1	1	0	0	0	0	0	0	0	0	0	0	0	0	0	0	0	0	0	0	0	0	0
502	Municipio_110	Uni1102039	1	1	1	1	1	0	1	1	1	1	1	1	1	1	1	1	1	1	1	1	1	1	1	1	1	1	1	1	1	1	1	1	1	1	1	1	1	1	1	1	1	1	1	1	1	1	1
503	Municipio_261	Uni2612083	1	1	0	1	1	1	1	1	0	1	1	1	1	1	0	1	1	1	0	1	1	0	0	1	1	1	1	1	1	1	1	0	1	1	1	1	1	1	1	1	1	1	0	1	1	1	1
504	Municipio_261	Uni2612083	0	1	1	1	1	1	1	1	0	0	1	1	1	1	0	1	1	1	1	1	0	0	1	1	1	1	0	1	1	1	1	1	1	1	1	1	1	1	1	1	1	1	0	1	1	1	1
505	Municipio_261	Uni2612083	1	0	1	1	0	0	0	1	0	0	1	0	0	1	1	1	1	1	0	1	1	0	0	1	1	1	0	0	1	1	1	1	1	1	1	1	1	1	1	1	1	1	1	1	1	1	1
506	Municipio_261	Uni2612083	1	1	1	1	1	0	1	1	0	0	1	1	1	1	1	1	1	1	0	1	1	1	0	1	1	1	1	1	1	1	1	1	1	1	1	1	1	1	1	1	1	1	0	1	1	1	1
507	Municipio_261	Uni2612083	1	0	1	0	1	0	0	0	0	0	1	0	1	0	1	0	1	1	1	1	1	0	1	1	1	0	0	0	0	0	0	0	0	0	0	0	0	0	0	0	0	0	0	0	0	0	0
508	Municipio_261	Uni2615991	1	1	1	1	0	1	1	1	0	1	1	1	1	1	0	1	1	1	1	1	1	0	0	0	1	1	0	1	1	1	1	1	1	1	1	1	1	1	1	1	1	1	0	1	1	1	1
509	Municipio_309	Uni3092706	1	1	1	1	0	1	0	1	0	0	1	1	1	1	1	1	1	1	0	1	1	0	1	1	1	1	0	0	1	1	1	1	1	1	1	1	1	1	1	1	1	1	1	1	1	1	1
510	Municipio_309	Uni3092706	1	0	1	1	1	1	1	1	0	0	1	1	1	1	0	1	1	1	1	1	1	1	1	1	1	1	1	1	1	1	1	1	1	1	1	1	1	1	1	1	1	1	1	1	1	1	1
511	Municipio_309	Uni3092706	1	0	1	1	1	1	1	1	1	0	1	0	1	0	0	1	1	1	1	1	1	0	1	1	1	1	0	0	1	1	1	1	1	1	1	1	1	1	1	1	1	1	1	1	1	1	1
512	Municipio_309	Uni3092706	1	1	1	1	0	1	1	1	0	1	1	0	1	1	1	0	1	0	1	1	1	0	1	1	1	0	0	1	0	1	0	1	0	1	0	1	0	1	0	1	0	1	0	1	0	1	0
513	Municipio_309	Uni3093125	1	1	1	1	1	1	1	1	0	0	1	0	1	1	1	1	1	1	1	1	1	0	1	1	1	1	0	1	1	1	1	1	1	1	1	1	1	1	1	1	1	1	0	1	1	1	1
514	Municipio_209	Uni2092060	0	1	1	1	0	1	1	1	0	1	1	1	1	1	1	1	1	1	1	1	1	1	0	1	1	1	1	1	1	1	1	1	1	1	1	1	1	1	1	1	1	1	1	1	1	1	1
515	Municipio_55	Uni5520314	1	0	1	1	0	0	1	1	1	1	1	1	1	1	1	1	1	1	1	1	1	1	0	1	1	1	0	1	1	1	1	1	1	1	1	1	1	1	1	1	1	1	1	1	1	1	1
516	Municipio_55	Uni5520330	1	1	0	1	0	1	1	1	1	1	1	1	1	1	1	1	1	1	1	1	1	1	0	1	1	1	1	1	1	1	1	1	1	1	1	1	1	1	1	1	1	1	0	1	1	1	1
517	Municipio_55	Uni5520330	0	1	1	1	0	0	1	1	1	1	1	0	1	1	1	1	1	1	1	1	1	1	0	1	1	1	1	1	1	1	1	1	1	1	1	1	1	1	1	1	1	1	1	1	1	1	1
518	Municipio_55	Uni5520351	1	1	1	1	0	0	1	1	1	0	1	0	1	1	0	1	1	1	1	0	1	1	0	0	1	1	1	1	1	1	1	1	1	1	1	1	1	1	1	1	1	1	0	1	1	1	1
519	Municipio_55	Uni5520388	1	1	1	1	0	0	1	1	1	1	1	1	1	1	1	1	1	1	1	1	1	1	0	1	1	1	1	1	1	1	1	1	1	1	1	1	1	1	1	1	1	1	1	1	1	1	1
520	Municipio_55	Uni5520388	1	1	1	1	1	1	1	1	0	1	1	1	0	1	1	1	1	1	1	1	1	1	1	1	1	1	1	1	1	1	1	1	1	1	1	1	1	1	1	1	1	1	1	1	1	1	1
521	Municipio_55	Uni5520443	1	1	1	1	0	0	1	1	1	1	1	0	1	1	1	1	1	1	1	1	0	1	1	1	1	1	1	1	1	1	1	1	1	1	1	1	1	1	1	1	1	1	1	1	1	1	1
522	Municipio_55	Uni5520778	0	0	1	1	1	1	1	1	0	1	1	1	0	1	1	1	1	1	1	1	0	1	1	1	1	1	1	1	1	1	1	1	1	1	1	1	1	1	1	1	1	1	1	1	1	1	1
523	Municipio_55	Uni5520778	1	1	0	0	1	1	1	1	1	1	1	1	1	1	0	0	1	1	1	1	1	1	0	0	1	1	0	1	0	1	0	1	0	1	0	1	0	1	0	1	0	1	0	1	0	1	0
524	Municipio_55	Uni5534609	1	1	1	1	0	0	1	1	1	1	1	1	1	1	1	1	1	1	1	1	0	1	0	1	1	1	1	1	1	1	1	1	1	1	1	1	1	1	1	1	1	1	1	1	1	1	1
525	Municipio_55	Uni5570566	1	0	0	0	0	0	0	1	0	0	1	1	1	1	0	0	1	1	1	0	0	0	1	0	1	0	0	0	0	0	0	0	0	0	0	0	0	0	0	0	0	0	0	0	0	0	0
526	Municipio_55	Uni5575151	1	1	0	0	0	0	1	1	1	1	1	1	1	1	0	1	1	1	1	1	1	1	0	1	1	1	0	0	0	0	0	0	0	0	0	0	0	0	0	0	0	0	0	0	0	0	0
527	Municipio_310	Uni3106377	1	1	1	1	0	1	1	1	0	1	1	1	1	1	0	1	1	1	1	1	1	1	0	1	1	1	1	1	1	1	1	1	1	1	1	1	1	1	0	1	0	1	0	1	1	1	1
528	Municipio_310	Uni3106377	N/A	N/A	N/A	N/A	N/A	N/A	N/A	N/A	N/A	N/A	N/A	N/A	N/A	N/A	N/A	N/A	N/A	N/A	N/A	N/A	N/A	N/A	N/A	N/A	N/A	N/A	N/A	N/A	N/A	N/A	N/A	N/A	N/A	N/A	N/A	N/A	N/A	N/A	N/A	N/A	N/A	N/A	N/A	N/A	N/A	N/A	N/A
529	Municipio_143	Uni1432044	1	1	1	1	1	1	1	1	0	1	1	1	1	1	0	1	1	1	1	1	1	1	1	1	1	1	1	1	1	1	1	1	1	1	1	1	1	1	1	1	1	1	0	1	1	1	1
530	Municipio_143	Uni1437936	1	1	1	0	1	1	0	1	0	0	1	1	1	0	1	0	1	1	1	0	0	1	1	1	1	1	1	0	0	0	1	0	0	0	1	0	0	0	0	0	1	0	0	0	1	0	1
531	Municipio_143	Uni1432044	1	1	1	1	1	1	1	1	0	1	1	1	1	1	0	1	1	1	1	1	1	1	1	1	1	1	1	1	1	1	1	1	1	1	1	1	1	1	1	1	1	1	0	1	1	1	1
532	Municipio_311	Uni3112791	1	1	1	1	1	1	1	1	1	1	1	1	1	1	0	1	1	1	1	0	1	1	1	1	1	1	1	1	1	1	1	0	1	1	1	1	1	1	1	1	1	1	1	1	1	1	1
533	Municipio_112	Uni1122039	1	1	1	1	0	1	1	1	1	1	1	1	1	1	1	1	1	1	1	1	1	1	1	1	1	1	1	1	1	1	1	1	1	1	1	1	1	1	1	1	1	1	1	1	1	1	1
534	Municipio_112	Uni1122074	0	0	1	1	1	1	1	1	0	1	1	1	1	1	1	1	1	1	1	1	1	1	0	1	1	1	0	0	1	1	1	1	1	1	1	1	1	1	1	1	1	1	0	1	1	1	1
535	Municipio_112	Uni1122074	1	1	1	1	1	1	0	1	1	1	1	1	1	1	0	1	1	1	1	1	1	1	1	1	1	1	1	1	1	1	0	1	1	1	1	1	1	1	0	1	1	1	1	1	1	1	1
536	Municipio_312	Uni3123931	1	0	1	1	1	0	1	1	0	0	1	0	1	1	1	1	1	1	1	1	0	0	0	1	1	1	0	0	1	1	1	1	1	1	1	1	1	1	1	1	1	1	1	1	1	1	1
537	Municipio_313	Uni3132092	1	1	1	1	1	1	1	1	1	1	1	1	1	1	1	1	1	1	1	1	1	1	1	1	1	1	1	1	1	1	1	1	1	1	1	1	1	1	1	1	1	1	1	1	1	1	1
538	Municipio_313	Uni3132092	0	1	0	0	1	1	1	1	0	1	1	1	1	1	0	1	1	1	1	1	1	1	0	1	1	1	0	0	0	0	0	0	0	0	0	0	0	0	0	0	0	0	0	0	0	0	0
539	Municipio_236	Uni2362070	0	0	1	1	1	1	1	1	0	0	1	1	1	1	1	1	1	1	1	1	1	1	0	1	1	1	1	1	1	1	1	1	1	1	1	1	1	1	1	1	1	1	1	1	1	1	1
540	Municipio_236	Uni2365119	1	1	1	1	0	1	0	1	0	1	1	1	1	1	1	1	1	1	0	1	1	0	1	1	1	1	1	1	1	1	1	1	1	1	1	1	1	1	1	1	1	1	0	1	1	1	1
541	Municipio_236	Uni2365123	0	1	1	1	0	0	1	1	1	1	1	1	1	1	1	1	1	1	0	0	0	0	1	1	1	1	0	0	1	1	1	1	1	1	1	1	1	1	1	1	1	1	1	1	1	1	1
542	Municipio_236	Uni2365349	1	1	1	1	1	1	1	1	1	1	1	1	1	1	1	1	1	1	1	0	1	1	0	1	1	1	0	0	1	1	1	1	1	1	1	1	1	1	1	1	1	1	1	1	1	1	1
543	Municipio_236	Uni2365731	1	1	1	1	1	1	0	1	0	0	1	1	1	1	1	1	1	1	0	0	1	1	0	1	1	1	1	1	1	1	1	1	1	1	1	1	1	1	1	1	1	1	0	1	1	1	1
544	Municipio_236	Uni2365731	1	1	1	1	1	1	1	1	0	0	1	0	0	1	1	1	1	1	1	0	1	1	0	1	1	1	1	1	1	1	1	1	1	1	1	1	1	1	0	1	1	1	0	1	1	1	1
545	Municipio_69	Uni6920332	0	1	1	0	1	1	1	1	1	1	1	1	1	1	1	0	1	1	1	1	1	1	0	1	1	1	0	0	1	0	0	0	0	0	0	0	0	0	0	0	1	0	0	0	1	0	0
546	Municipio_69	Uni6920440	1	1	1	1	1	1	0	1	0	1	1	1	1	1	0	1	1	1	1	1	1	1	0	1	1	1	1	1	1	1	1	1	1	1	1	1	1	0	1	1	1	1	0	1	1	1	1
547	Municipio_69	Uni6959366	0	0	0	0	0	1	1	1	0	1	0	1	1	1	0	0	1	1	1	1	1	1	0	1	1	1	0	0	0	0	0	0	0	0	0	0	0	0	0	0	0	0	0	0	0	0	0
548	Municipio_69	Uni6971168	1	1	1	0	0	1	0	1	0	1	1	1	1	1	0	0	1	1	1	1	1	1	1	1	1	1	0	0	0	0	0	0	0	0	0	0	0	0	0	0	0	0	0	0	0	0	0
549	Municipio_69	Uni6920935	N/A	N/A	N/A	N/A	N/A	N/A	N/A	N/A	N/A	N/A	N/A	N/A	N/A	N/A	N/A	N/A	N/A	N/A	N/A	N/A	N/A	N/A	N/A	N/A	N/A	N/A	N/A	N/A	N/A	N/A	N/A	N/A	N/A	N/A	N/A	N/A	N/A	N/A	N/A	N/A	N/A	N/A	N/A	N/A	N/A	N/A	N/A
550	Municipio_256	Uni2562077	0	1	1	1	1	1	0	1	0	1	1	1	1	1	1	1	1	1	0	1	0	0	0	1	1	1	0	0	1	1	1	1	0	1	1	1	1	1	1	1	1	1	0	1	1	1	1
551	Municipio_256	Uni2562092	0	1	1	1	1	1	1	1	0	1	1	0	1	1	0	1	1	1	1	1	0	0	0	1	1	1	0	1	1	1	1	1	1	1	1	1	1	1	1	1	1	1	0	1	1	1	1
552	Municipio_256	Uni2563565	0	0	1	1	0	1	1	1	0	1	1	0	1	1	1	1	1	1	1	1	0	0	1	1	1	1	0	0	1	1	1	1	1	1	1	1	1	1	1	1	1	1	0	1	1	1	1
553	Municipio_256	Uni2563842	1	1	0	0	1	1	0	1	1	1	1	0	1	1	0	0	1	1	1	1	0	0	1	1	1	1	0	0	0	0	0	0	0	0	0	0	0	0	0	0	0	0	0	0	0	0	0
554	Municipio_314	Uni3147965	0	1	0	0	1	1	1	1	0	0	1	1	1	1	0	0	1	1	1	1	1	0	1	1	1	1	0	0	0	0	0	0	0	0	0	0	0	0	0	0	0	0	0	0	0	0	0
555	Municipio_315	Uni3157273	1	1	0	0	1	1	1	1	0	0	1	1	1	1	0	0	1	1	1	1	0	0	0	1	1	1	0	0	0	0	0	0	0	0	0	0	0	0	0	0	0	0	0	0	0	0	0
556	Municipio_316	Uni3162716	1	1	1	1	1	1	1	1	1	1	1	1	1	1	1	1	1	1	1	1	1	1	1	1	1	1	1	1	1	1	1	0	1	1	1	1	1	1	1	1	1	1	1	1	1	1	1
557	Municipio_317	Uni3172092	1	1	0	1	0	0	1	1	1	1	1	0	1	1	0	1	1	1	1	1	1	1	0	1	0	0	0	1	0	1	0	1	0	1	0	1	0	1	0	1	0	1	0	1	0	1	0
558	Municipio_317	Uni3177169	1	0	0	1	1	0	1	1	1	0	1	0	1	1	0	1	1	1	1	1	1	1	0	0	0	0	0	1	0	1	0	1	0	1	0	1	0	1	0	1	0	1	0	1	0	1	0
559	Municipio_317	Uni3177495	0	1	0	1	0	0	1	1	0	0	1	1	1	1	0	1	1	1	1	1	1	1	1	1	0	0	0	1	0	1	0	1	0	1	0	1	0	1	0	1	0	1	0	1	0	1	0
560	Municipio_206	Uni2062060	0	0	1	1	1	1	0	1	1	1	1	1	1	1	1	1	1	1	0	1	0	0	1	1	1	1	0	0	1	1	1	1	1	1	1	1	1	1	1	1	1	1	1	1	1	1	1
561	Municipio_206	Uni2062060	1	0	1	1	1	1	0	1	1	1	1	1	1	0	1	1	1	1	1	1	0	0	1	1	1	1	0	0	1	1	1	1	1	1	1	1	1	1	1	1	1	1	1	1	1	1	1
562	Municipio_206	Uni2063932	1	1	1	1	1	1	1	1	1	1	1	1	1	1	1	1	1	1	0	1	0	1	1	1	1	1	0	0	1	1	1	1	1	1	1	1	1	1	1	1	1	1	0	1	1	1	1
563	Municipio_206	Uni2063956	1	1	1	1	0	1	1	1	1	1	1	1	1	1	1	1	1	1	1	1	0	1	1	1	1	1	1	0	1	1	1	1	1	1	1	1	1	1	1	1	1	1	1	1	1	1	1
564	Municipio_206	Uni2065720	0	0	1	1	1	0	0	1	0	0	1	0	1	1	1	1	1	1	1	1	0	0	1	1	1	1	0	0	1	1	1	1	1	1	1	1	1	1	1	1	1	1	1	1	1	1	1
565	Municipio_206	Uni2068001	0	0	1	1	0	1	0	1	0	0	0	0	1	1	1	1	1	1	0	1	0	0	0	1	1	1	0	0	1	1	1	1	1	1	1	1	1	1	1	1	1	1	1	1	1	1	1
566	Municipio_13	Uni1320253	0	1	0	1	0	1	1	1	1	0	1	1	1	1	0	1	1	1	0	0	0	0	1	1	1	1	0	0	0	0	0	0	0	0	0	0	0	0	0	0	0	0	0	0	0	0	0
567	Municipio_13	Uni1320856	0	0	1	1	1	0	1	1	1	0	1	1	1	1	1	1	1	1	0	0	0	0	0	1	1	1	1	1	1	1	1	1	1	1	1	1	1	1	1	1	1	1	1	1	1	1	1
568	Municipio_50	Uni5020302	0	0	1	1	1	1	0	1	0	1	0	0	1	1	0	1	1	1	1	1	1	1	1	1	1	1	1	1	1	1	1	1	1	1	1	1	1	1	1	1	1	1	1	1	1	1	0
569	Municipio_50	Uni5020359	1	1	0	1	0	0	1	1	1	1	1	1	1	1	1	1	1	1	1	1	0	0	1	1	1	1	1	1	1	1	1	1	1	1	1	1	0	1	1	1	1	1	1	1	1	1	1
570	Municipio_50	Uni5020360	1	1	1	1	1	1	1	1	1	1	1	1	1	1	0	1	1	1	0	1	1	1	1	1	1	1	1	1	1	1	1	1	1	1	1	1	1	1	0	1	1	1	1	1	1	1	1
571	Municipio_50	Uni5020400	1	1	1	1	1	1	0	1	1	1	1	1	1	1	0	1	1	1	0	1	0	0	0	1	1	1	1	1	1	1	1	1	1	1	1	1	1	1	1	1	1	1	1	1	1	1	1
572	Municipio_50	Uni5020400	1	1	1	1	1	1	1	1	1	1	1	1	1	1	1	1	1	1	1	1	1	1	1	0	1	1	1	1	1	1	1	1	1	1	1	1	1	1	1	1	1	0	1	1	1	1	1
573	Municipio_50	Uni5020441	1	1	1	1	0	1	1	1	0	1	1	1	1	1	1	1	1	1	1	1	1	1	0	1	1	1	1	1	1	1	1	1	1	1	1	1	1	1	1	1	1	1	1	1	1	1	1
574	Municipio_50	Uni5020441	1	1	1	1	0	1	0	1	1	1	1	1	1	1	1	1	1	1	1	1	1	0	1	1	1	1	1	1	1	1	1	1	1	0	1	1	1	1	1	1	1	1	1	1	1	1	1
575	Municipio_50	Uni5020442	1	1	1	1	1	1	0	1	1	1	1	0	1	1	0	1	1	1	1	1	0	1	1	1	1	1	1	1	1	1	1	1	1	1	1	1	1	1	0	1	1	1	1	1	1	1	1
576	Municipio_50	Uni5020522	0	0	1	1	1	1	0	0	0	1	1	1	1	1	0	1	1	1	1	1	1	1	1	1	1	1	1	1	1	1	1	1	1	1	1	1	1	1	1	1	1	1	1	1	1	1	1
577	Municipio_50	Uni5020544	1	1	1	1	1	1	0	1	1	1	1	1	1	1	1	1	1	1	1	1	1	1	1	1	1	1	1	1	1	1	1	1	1	1	1	1	1	1	1	1	1	1	1	1	1	1	1
578	Municipio_50	Uni5020545	1	1	1	1	1	1	0	1	1	1	1	1	1	1	0	1	1	1	0	1	0	1	0	1	1	1	1	1	1	1	1	1	1	1	1	1	1	1	1	1	1	1	1	1	1	1	1
579	Municipio_50	Uni5020545	1	1	1	1	0	1	0	1	1	1	1	1	1	1	1	1	1	1	1	1	1	1	0	1	1	1	1	1	1	1	1	1	1	1	1	1	1	1	1	1	1	1	1	1	1	1	1
580	Municipio_50	Uni5020551	0	0	1	1	0	0	0	0	0	0	1	0	0	0	1	1	1	1	1	1	0	0	1	1	1	1	1	1	1	1	1	1	1	1	1	1	1	1	1	1	1	1	1	1	1	1	1
581	Municipio_50	Uni5020551	0	0	1	1	0	1	1	1	0	1	1	0	1	1	1	1	1	1	1	1	1	1	0	1	1	1	1	1	1	1	1	1	1	1	1	1	1	1	0	1	1	1	1	1	1	1	1
582	Municipio_50	Uni5020610	0	0	1	1	1	0	0	0	1	1	1	0	0	1	1	1	1	1	1	1	1	1	0	1	1	1	1	1	1	1	1	0	1	1	1	1	1	1	1	1	1	1	1	1	1	1	1
583	Municipio_50	Uni5020620	0	0	1	1	0	0	0	1	0	0	0	0	1	1	1	1	1	1	1	1	1	1	0	1	1	1	1	1	1	1	1	1	1	1	1	1	1	1	1	1	1	1	1	1	1	1	0
584	Municipio_50	Uni5020620	1	1	1	1	0	1	0	1	1	1	1	1	1	1	0	1	1	1	1	1	1	1	1	1	1	1	1	1	1	1	1	1	1	1	1	1	1	1	1	1	1	1	1	1	1	1	1
585	Municipio_50	Uni5020669	1	1	1	1	0	1	0	1	1	1	1	1	0	0	1	1	1	1	1	1	1	1	0	1	1	1	1	1	1	1	1	1	1	1	1	1	1	1	1	1	1	1	1	1	1	1	1
586	Municipio_50	Uni5020739	1	1	1	1	1	1	1	1	1	1	1	1	1	1	0	1	1	1	0	1	0	1	1	1	1	1	1	1	1	1	1	1	1	1	1	1	1	1	1	1	1	1	1	1	1	1	1
587	Municipio_50	Uni5020846	0	0	1	1	1	1	1	1	1	1	0	0	1	1	1	1	1	1	1	1	1	1	0	1	1	1	1	1	1	1	1	1	1	1	1	0	1	1	1	1	1	1	1	1	1	1	1
588	Municipio_50	Uni5020905	1	1	1	1	1	1	1	1	1	1	1	1	1	1	0	1	1	1	1	1	1	1	0	1	1	1	1	1	1	1	1	0	1	1	1	1	1	1	1	1	1	1	1	1	1	1	1
589	Municipio_50	Uni5020905	0	0	1	1	1	1	1	1	0	0	1	1	1	1	1	1	1	1	1	1	1	1	0	1	1	1	1	1	1	1	1	1	1	1	1	1	1	1	1	1	1	1	1	1	1	1	1
590	Municipio_50	Uni5030040	1	1	1	1	0	0	0	0	0	1	1	1	1	1	0	1	1	1	0	1	1	1	1	1	1	1	1	1	1	1	1	1	1	1	1	1	1	1	1	1	1	1	1	1	1	1	1
591	Municipio_50	Uni5030115	1	1	1	1	0	1	1	1	1	1	1	1	1	1	0	1	1	1	1	1	1	0	0	1	1	1	1	1	1	1	1	1	1	1	1	1	1	1	1	1	1	1	1	1	1	1	1
592	Municipio_50	Uni5031307	1	1	1	1	1	1	0	1	0	0	1	1	1	1	0	1	1	1	1	1	0	0	0	1	1	1	1	1	1	1	1	1	1	1	1	1	1	1	1	1	1	1	1	1	1	1	1
593	Municipio_50	Uni5031796	0	0	1	1	0	0	0	1	1	1	1	1	1	1	1	1	1	1	1	1	0	0	0	1	1	1	1	1	1	1	1	1	1	1	1	1	1	1	1	1	1	1	0	1	1	1	1
594	Municipio_50	Uni5031889	1	1	1	1	0	1	1	1	1	1	1	1	1	1	1	1	1	1	0	1	1	1	1	1	1	1	1	1	1	1	1	1	1	1	1	1	1	1	1	1	1	1	1	1	1	1	1
595	Municipio_50	Uni5032269	0	0	1	1	0	0	1	1	1	1	1	0	1	1	1	1	1	1	1	1	1	1	0	1	1	1	0	1	1	1	1	1	1	1	1	1	1	1	1	1	1	1	1	1	1	1	1
596	Municipio_50	Uni5033230	1	0	1	1	0	1	1	1	1	1	1	1	1	1	0	1	1	1	1	1	1	1	1	1	1	1	1	1	1	1	1	1	1	1	1	1	1	1	1	1	1	1	1	1	0	1	1
597	Municipio_50	Uni5033385	0	0	1	1	0	1	0	1	0	0	0	0	1	1	1	1	1	1	1	1	1	1	0	1	1	1	1	1	1	1	1	1	1	1	1	1	1	1	1	1	1	1	1	1	1	1	1
598	Municipio_50	Uni5033385	0	0	1	1	1	0	1	1	0	1	1	0	1	1	0	1	1	1	1	1	0	1	1	1	1	1	1	1	1	1	1	1	1	1	1	1	1	1	1	1	1	1	1	1	1	1	1
599	Municipio_50	Uni5033768	1	1	0	1	0	0	0	0	0	1	1	0	0	1	1	1	1	1	1	1	0	1	1	1	1	1	1	1	1	1	1	0	1	1	1	1	1	1	1	1	1	1	1	1	1	1	1
600	Municipio_50	Uni5034134	1	1	1	1	0	0	0	0	1	1	1	1	1	1	0	1	1	1	1	1	1	1	1	0	1	1	1	1	1	1	1	1	1	1	1	1	1	1	1	1	1	1	1	1	1	1	1
601	Municipio_50	Uni5034134	0	1	1	1	0	0	1	1	1	1	1	1	1	1	0	1	1	1	0	1	1	1	0	1	1	1	1	1	1	1	1	1	1	1	1	1	1	1	1	1	1	1	1	1	1	1	1
602	Municipio_50	Uni5034499	1	1	1	1	1	1	1	1	1	1	0	0	1	1	1	1	1	1	1	1	1	1	1	1	1	1	1	1	1	1	1	1	1	1	1	1	1	1	1	1	1	1	0	1	1	1	1
603	Municipio_50	Uni5034526	0	0	1	1	1	1	0	1	0	0	1	1	1	1	0	1	1	1	0	1	1	1	1	1	1	1	1	1	1	1	1	1	1	1	1	1	1	1	1	1	1	1	1	1	1	1	1
604	Municipio_50	Uni5034911	0	0	1	1	1	0	1	1	1	1	1	1	1	1	0	1	1	1	1	1	1	0	1	1	1	1	1	1	1	1	1	1	1	0	1	1	1	1	1	1	1	1	1	1	1	1	1
605	Municipio_50	Uni5052599	1	1	1	1	0	0	0	0	1	1	1	0	1	1	0	1	1	1	1	1	1	1	1	1	1	1	1	1	1	1	1	1	1	1	1	1	1	1	1	1	1	1	1	1	1	1	1
606	Municipio_50	Uni5052757	1	1	1	1	1	1	0	1	1	1	1	0	0	1	1	1	1	1	1	1	1	0	1	1	1	1	0	1	1	1	1	1	1	1	1	1	1	1	1	1	1	1	1	1	1	1	1
607	Municipio_50	Uni5052758	1	1	1	1	0	0	1	0	1	1	1	0	1	1	1	1	1	1	1	1	1	1	0	0	1	1	1	1	1	1	1	1	1	1	1	1	1	1	1	1	1	1	1	1	1	1	1
608	Municipio_50	Uni5052921	1	1	1	1	1	1	0	1	1	1	1	1	1	1	0	1	1	1	1	1	0	0	0	1	1	1	1	1	1	1	1	1	1	1	1	1	1	1	1	1	1	1	1	1	1	1	1
609	Municipio_50	Uni5055010	1	1	1	1	0	0	0	0	1	1	1	0	1	1	0	1	1	1	0	1	1	0	1	1	1	1	1	1	1	1	1	1	1	1	1	1	1	1	1	1	1	1	1	1	1	1	1
610	Municipio_50	Uni5059973	1	1	1	1	0	0	1	1	1	1	1	0	1	1	0	1	1	1	1	1	1	1	0	1	1	1	1	1	1	1	1	1	1	1	1	1	1	1	1	1	1	1	1	1	1	1	1
611	Municipio_50	Uni5063056	1	1	1	1	1	1	1	1	1	1	1	1	1	1	1	1	1	1	0	1	0	0	1	1	1	1	1	1	1	1	1	1	1	1	1	1	1	1	1	1	1	1	1	1	1	1	1
612	Municipio_50	Uni5075871	1	1	1	1	0	1	1	1	1	1	1	1	1	1	0	1	1	1	1	1	1	1	1	1	1	1	1	1	1	1	1	1	1	1	1	1	1	1	1	1	1	1	1	1	1	1	1
613	Municipio_50	Uni5076452	1	1	1	1	1	1	0	1	1	1	1	1	1	1	1	1	1	1	1	1	1	1	1	1	1	1	1	1	1	1	1	1	1	1	1	1	1	1	1	1	1	1	1	1	1	1	1
614	Municipio_219	Uni2192063	1	0	1	1	1	0	0	1	0	1	1	1	1	1	0	1	1	1	0	0	0	1	0	1	1	1	1	1	1	1	1	1	1	1	1	1	1	1	1	1	1	1	0	1	1	1	0
615	Municipio_219	Uni2192745	0	1	1	1	0	1	1	1	0	1	1	0	1	1	0	1	1	1	0	0	0	1	1	0	1	1	1	1	1	1	1	1	1	1	1	1	1	1	1	1	1	1	0	0	1	1	1
616	Municipio_219	Uni2197486	1	1	0	1	1	0	0	1	0	0	1	1	1	1	1	1	1	1	0	0	1	1	0	0	1	1	1	1	1	1	1	1	1	1	1	1	1	1	1	1	1	1	1	1	1	1	1
617	Municipio_219	Uni2192063	0	0	1	1	1	0	0	1	0	1	1	1	1	1	0	1	1	1	0	0	1	1	0	1	1	1	1	1	1	1	1	1	1	1	1	1	1	1	1	1	1	1	0	1	1	1	0
618	Municipio_219	Uni2192745	0	1	1	1	0	1	1	1	0	1	1	0	1	1	0	1	0	1	0	0	1	1	1	0	1	1	1	1	1	1	1	1	1	1	1	1	1	1	1	1	1	1	0	0	1	1	1
619	Municipio_219	Uni2197486	1	1	1	1	1	0	0	1	0	0	1	1	1	1	1	1	0	1	0	0	1	1	0	0	1	1	1	1	1	1	1	1	1	1	1	1	1	1	1	1	1	1	1	1	1	1	1
620	Municipio_318	Uni3182750	0	0	0	0	0	1	0	0	0	1	1	1	1	1	0	0	1	1	0	1	0	0	1	1	1	1	0	0	0	0	0	0	0	0	0	0	0	0	0	0	0	0	0	0	0	0	0
621	Municipio_318	Uni3182750	1	1	1	0	1	1	1	1	1	1	1	1	1	1	0	0	1	1	0	1	0	1	1	0	1	1	1	0	1	0	1	0	1	0	1	0	1	0	1	0	1	0	1	0	1	0	1
622	Municipio_318	Uni3183591	1	1	0	0	1	1	0	1	0	1	1	1	1	1	0	1	1	1	0	1	0	0	1	1	1	1	0	0	0	0	0	0	0	0	0	0	0	0	0	0	0	0	0	0	0	0	0
623	Municipio_319	Uni3192790	0	0	1	1	0	1	0	1	0	0	1	1	1	1	0	1	1	1	0	1	0	1	1	1	1	1	1	1	1	1	1	1	1	1	1	1	1	1	1	1	1	1	0	1	1	1	1
624	Municipio_319	Uni3193620	0	1	0	1	1	1	0	1	0	1	1	1	0	1	0	1	1	1	1	1	0	1	0	1	1	1	0	1	0	1	0	1	0	1	0	1	0	1	0	1	0	1	0	1	0	1	0
625	Municipio_86	Uni8620347	1	1	1	1	1	1	1	1	1	1	1	1	1	1	1	1	1	1	1	1	1	0	1	1	1	1	1	1	1	1	1	1	1	1	1	1	1	1	1	1	1	1	1	1	1	1	1
626	Municipio_86	Uni8620547	1	1	1	1	0	0	0	1	0	1	1	1	1	1	0	1	1	1	1	1	1	1	1	1	1	1	1	1	1	1	1	1	1	1	1	1	1	1	1	1	1	1	1	1	1	1	1
627	Municipio_86	Uni8620347	1	1	1	1	1	1	1	1	1	1	1	1	1	1	1	1	0	1	1	1	1	0	1	1	1	1	1	1	1	1	1	1	1	1	1	1	1	1	1	1	1	1	1	1	1	1	1
628	Municipio_86	Uni8620547	1	1	1	1	0	0	0	1	0	1	1	1	1	1	0	1	1	1	1	1	0	1	1	1	1	1	1	1	1	1	1	1	1	1	1	1	1	1	1	1	1	1	1	1	1	1	1
629	Municipio_148	Uni1482044	1	1	1	1	1	1	1	1	1	1	1	1	1	1	1	1	1	1	1	1	1	1	1	1	1	1	1	1	1	1	1	1	1	1	1	1	1	1	1	1	1	1	1	1	1	1	1
630	Municipio_148	Uni1482088	1	1	1	1	1	1	1	1	1	1	1	1	1	1	0	1	1	1	1	1	1	1	0	1	1	1	1	1	1	1	1	1	1	1	1	1	1	1	1	1	1	1	0	1	1	1	1
631	Municipio_320	Uni3203004	1	1	0	1	1	0	1	1	0	0	1	1	1	1	1	1	1	1	0	1	0	1	1	1	1	1	1	1	1	1	1	1	0	1	1	0	1	1	0	1	1	1	1	1	1	1	1
632	Municipio_321	Uni3212747	1	0	1	1	0	1	0	1	0	0	1	0	1	1	0	1	1	1	0	0	0	0	0	0	1	1	1	1	1	1	1	1	1	1	1	1	1	1	1	1	1	1	0	1	1	1	1
633	Municipio_321	Uni3212747	0	0	1	1	1	1	1	1	0	0	1	1	1	1	0	1	1	1	0	0	0	1	0	1	1	1	0	0	1	1	1	1	1	1	1	1	1	1	1	1	1	1	0	1	1	1	1
634	Municipio_321	Uni3213047	0	0	0	0	1	1	1	1	0	0	1	0	1	1	1	1	1	1	0	0	0	0	0	0	1	1	0	0	0	0	0	0	0	0	0	0	0	0	0	0	0	0	0	0	0	0	0
635	Municipio_211	Uni2112060	0	1	1	1	1	1	1	1	0	1	1	1	1	1	0	1	1	1	1	1	1	1	1	1	1	1	1	1	1	1	1	1	1	1	1	1	1	1	1	1	1	1	0	1	1	1	1
636	Municipio_211	Uni2117800	1	1	1	1	1	1	0	0	0	0	1	1	1	1	0	0	1	1	0	0	0	0	0	0	1	1	1	1	1	1	1	1	1	1	1	1	1	1	1	1	1	1	1	0	1	1	1
637	Municipio_184	Uni1842053	1	1	0	1	1	1	1	1	1	1	1	1	0	1	0	1	1	1	0	1	0	0	1	1	1	1	1	1	1	1	1	1	1	1	1	1	1	1	1	1	1	1	1	1	1	1	1
638	Municipio_184	Uni1842750	1	1	1	1	0	1	1	1	1	1	1	1	1	1	1	0	1	1	1	1	1	1	1	1	1	1	1	1	1	1	1	1	1	1	1	1	1	1	1	1	1	1	1	1	1	1	1
639	Municipio_322	Uni3222745	1	1	1	1	1	1	1	1	1	1	1	1	1	1	0	1	1	1	1	0	0	1	0	1	1	1	0	0	1	0	1	0	1	0	1	0	1	0	1	0	1	0	1	0	1	0	1
640	Municipio_322	Uni3222745	1	1	1	1	1	1	1	1	1	1	1	1	1	1	1	1	1	1	1	1	0	1	1	1	1	1	0	0	1	1	1	1	0	1	1	1	1	1	1	1	1	1	1	1	1	1	1
641	Municipio_322	Uni3222746	0	1	1	1	0	1	1	1	1	1	1	1	1	1	1	1	1	1	1	0	1	1	0	1	1	1	0	0	1	0	1	0	1	0	1	0	0	0	1	0	1	0	0	0	0	0	1
642	Municipio_322	Uni3225554	1	1	1	1	0	1	1	1	1	1	1	1	1	1	0	1	1	1	1	0	0	1	1	1	1	1	0	0	1	0	1	0	1	0	1	0	1	0	0	0	0	0	0	0	1	0	1
643	Municipio_322	Uni3227277	0	1	0	1	0	1	1	1	0	1	1	1	1	1	0	1	1	1	1	1	1	1	0	1	1	1	1	1	1	1	1	1	1	1	1	1	1	1	1	1	1	1	0	1	1	1	1
644	Municipio_131	Uni1312042	0	0	1	0	1	1	0	1	0	0	1	1	1	1	1	0	1	1	0	1	0	0	0	1	0	1	0	1	1	1	1	1	1	1	1	1	1	1	1	1	1	1	0	1	0	1	1
645	Municipio_131	Uni1312042	0	0	0	0	0	1	0	1	0	0	1	1	0	1	0	1	1	0	0	0	0	0	1	1	0	0	0	1	1	1	1	1	1	1	1	1	1	1	0	1	1	1	0	1	0	1	1
646	Municipio_131	Uni1312042	0	1	0	0	1	1	0	0	0	0	1	1	1	1	0	1	1	1	0	0	0	0	1	1	0	0	0	1	1	1	1	1	1	1	1	1	1	1	0	1	1	1	0	1	1	1	1
647	Municipio_131	Uni1312042	1	1	1	1	1	1	0	0	0	0	1	1	1	1	1	1	1	1	0	0	1	0	1	1	1	1	0	1	1	1	1	1	1	1	1	1	1	1	1	1	1	1	0	1	1	1	1
648	Municipio_131	Uni1312042	0	1	1	1	0	1	1	0	0	0	1	1	0	1	0	1	1	1	0	0	0	0	1	1	1	1	0	1	1	1	1	1	1	1	1	1	1	1	0	1	1	1	0	1	1	1	1
649	Municipio_131	Uni1312081	1	1	1	1	1	1	1	1	0	1	1	1	0	1	1	1	1	1	0	1	0	1	1	1	1	1	0	1	1	1	1	1	1	1	1	1	1	1	1	1	1	1	0	1	1	1	0
650	Municipio_131	Uni1315159	0	1	0	0	0	1	0	1	0	0	1	0	1	1	1	0	1	1	0	0	0	0	1	1	0	1	0	1	1	1	0	1	0	1	0	1	0	1	0	1	1	1	0	1	1	1	0
651	Municipio_131	Uni1312042	1	0	1	0	1	1	0	1	0	0	1	1	1	1	1	0	1	1	0	1	1	0	0	1	0	1	0	1	1	1	1	1	1	1	1	1	1	1	1	1	1	1	0	1	0	1	1
652	Municipio_131	Uni1312042	1	0	1	0	0	1	0	1	0	0	1	1	1	1	0	1	1	0	0	0	1	0	1	1	0	0	0	1	1	1	1	1	1	1	1	1	1	1	0	1	1	1	0	1	0	1	1
653	Municipio_131	Uni1312042	1	1	1	0	1	1	0	0	0	0	1	1	1	1	0	1	1	1	0	0	1	0	1	1	0	0	0	1	1	1	1	1	1	1	1	1	1	1	0	1	1	1	0	1	1	1	1
654	Municipio_131	Uni1312042	0	1	0	1	1	1	0	0	0	0	1	1	1	1	1	1	1	1	0	0	0	0	0	1	1	1	0	1	1	1	1	1	1	1	1	1	1	1	1	1	1	1	0	1	1	1	1
655	Municipio_131	Uni1312042	1	1	0	1	0	1	1	0	0	0	1	1	1	1	0	1	1	1	0	0	0	0	1	1	1	1	0	1	1	1	1	1	1	1	1	1	1	1	0	1	1	1	0	1	1	1	1
656	Municipio_131	Uni1312081	1	1	0	1	1	1	1	1	0	1	1	1	1	1	1	1	1	1	0	1	1	1	1	1	1	1	0	1	1	1	1	1	1	1	1	1	1	1	1	1	1	1	0	1	1	1	0
657	Municipio_131	Uni1315159	1	1	1	0	0	1	0	1	0	0	1	0	0	1	1	0	1	1	0	0	0	0	1	1	0	1	0	1	1	1	0	1	0	1	0	1	0	1	0	1	1	1	0	1	1	1	0
658	Municipio_125	Uni1252041	0	0	1	1	1	1	0	1	0	0	1	1	1	0	0	1	1	1	0	1	1	0	0	0	1	1	0	0	1	1	1	1	1	1	1	1	1	1	1	1	1	1	1	1	1	1	1
659	Municipio_125	Uni1252041	1	1	1	1	1	1	1	1	0	1	1	1	1	1	1	1	1	1	1	1	1	0	0	0	1	1	0	0	1	1	1	1	1	1	1	1	1	1	0	1	1	1	0	1	0	1	1
660	Municipio_125	Uni1252749	1	0	1	1	0	1	0	1	1	0	1	0	1	1	1	1	1	1	1	1	0	0	1	1	1	1	1	1	1	1	1	1	1	1	1	1	1	1	1	1	1	1	0	1	1	1	1
661	Municipio_125	Uni1252041	1	0	0	1	1	1	0	1	0	0	1	1	1	1	0	1	1	1	0	1	1	0	0	0	1	1	0	0	1	1	1	1	1	1	1	1	1	1	1	1	1	1	1	1	1	1	1
662	Municipio_125	Uni1252041	0	1	1	1	1	1	1	1	0	1	1	1	1	1	1	1	1	1	1	1	0	0	0	0	1	1	0	0	1	1	1	1	1	1	1	1	1	1	0	1	1	1	0	1	0	1	1
663	Municipio_125	Uni1252749	1	0	1	1	0	1	0	1	1	0	1	0	1	1	1	1	0	1	1	1	0	0	1	1	1	1	1	1	1	1	1	1	1	1	1	1	1	1	1	1	1	1	0	1	1	1	1
664	Municipio_323	Uni3232751	1	1	0	1	1	1	0	1	1	1	1	1	1	1	0	1	1	1	1	1	0	1	1	1	1	1	0	0	1	1	1	1	1	1	1	1	1	1	1	1	1	1	1	1	1	1	1
665	Municipio_323	Uni3232786	1	1	1	1	1	1	1	1	1	1	1	1	1	1	1	1	1	1	1	1	1	1	1	1	1	1	0	0	1	1	1	1	1	1	1	1	1	1	1	1	1	1	0	1	1	1	1
666	Municipio_323	Uni3236686	0	0	0	0	0	1	1	1	0	0	1	0	1	1	0	0	1	1	1	1	1	1	1	1	1	1	0	0	0	0	0	0	0	0	0	0	0	0	0	0	0	0	0	0	0	0	0
667	Municipio_323	Uni3237465	1	1	0	1	1	1	1	1	1	1	1	1	1	1	0	1	1	1	1	0	0	1	1	1	1	1	0	0	1	1	1	1	1	1	1	1	1	1	1	1	1	1	1	0	1	1	1
668	Municipio_323	Uni3237453	N/A	N/A	N/A	N/A	N/A	N/A	N/A	N/A	N/A	N/A	N/A	N/A	N/A	N/A	N/A	N/A	N/A	N/A	N/A	N/A	N/A	N/A	N/A	N/A	N/A	N/A	N/A	N/A	N/A	N/A	N/A	N/A	N/A	N/A	N/A	N/A	N/A	N/A	N/A	N/A	N/A	N/A	N/A	N/A	N/A	N/A	N/A
669	Municipio_323	Uni3237465	1	1	1	1	1	1	1	1	1	0	1	1	1	1	1	1	1	1	1	0	1	0	1	1	1	1	1	1	1	1	1	1	1	1	1	1	1	1	1	1	1	1	1	1	1	1	1
670	Municipio_323	Uni3237465	N/A	N/A	N/A	N/A	N/A	N/A	N/A	N/A	N/A	N/A	N/A	N/A	N/A	N/A	N/A	N/A	N/A	N/A	N/A	N/A	N/A	N/A	N/A	N/A	N/A	N/A	N/A	N/A	N/A	N/A	N/A	N/A	N/A	N/A	N/A	N/A	N/A	N/A	N/A	N/A	N/A	N/A	N/A	N/A	N/A	N/A	N/A
671	Municipio_323	Uni3238002	1	1	1	1	1	1	0	1	1	1	1	1	1	1	0	1	1	1	1	1	1	1	1	1	1	1	1	1	1	1	1	1	1	1	1	1	1	1	1	1	1	1	0	1	1	1	1
672	Municipio_323	Uni3238003	1	1	1	1	1	1	0	1	0	0	1	1	1	1	1	1	1	1	1	1	1	1	1	1	1	1	0	0	1	1	1	1	1	1	1	1	1	1	1	1	1	1	1	1	1	1	1
673	Municipio_22	Uni2220265	1	1	1	1	1	1	1	1	0	0	1	0	1	1	1	1	1	1	1	1	1	1	1	1	1	1	0	0	1	1	1	1	1	1	1	1	1	1	1	1	1	1	0	1	1	1	1
674	Municipio_22	Uni2220266	1	0	1	1	1	1	0	1	1	1	1	1	1	1	0	1	1	1	1	1	1	0	1	1	1	1	1	1	1	1	1	1	1	1	1	1	1	1	1	1	1	1	1	1	1	1	1
675	Municipio_22	Uni2220266	0	1	1	1	1	1	0	1	0	0	1	1	1	1	1	1	1	1	1	1	1	1	1	1	1	1	1	1	1	1	1	1	1	1	1	1	1	1	1	1	1	1	1	1	1	1	1
676	Municipio_22	Uni2220267	0	0	1	1	0	1	0	1	0	0	1	1	1	1	1	1	1	1	1	1	1	0	1	1	1	1	1	1	1	1	1	1	1	1	1	1	1	1	1	1	1	1	1	1	1	1	1
677	Municipio_22	Uni2220405	1	1	1	1	1	1	0	1	0	0	1	1	1	1	1	1	1	1	1	1	1	1	1	1	1	1	1	1	1	1	1	1	1	1	1	1	1	1	1	1	1	1	1	1	1	1	1
678	Municipio_22	Uni2220508	1	0	1	1	0	0	0	1	1	0	1	0	1	1	0	1	1	1	1	1	1	1	1	1	1	1	1	1	1	1	1	1	1	1	1	1	1	1	0	1	0	1	0	0	1	1	1
679	Municipio_22	Uni2220856	1	1	1	1	1	1	1	1	1	1	1	1	1	1	0	1	1	1	1	1	1	1	1	1	1	1	1	1	1	1	1	1	1	1	1	1	1	1	0	1	1	1	1	1	1	1	1
680	Municipio_22	Uni2231851	1	1	1	1	1	1	0	1	0	1	1	0	1	1	1	1	1	1	0	1	0	0	1	1	1	1	1	1	1	1	1	1	1	1	1	1	1	1	1	1	1	1	1	1	1	1	1
681	Municipio_22	Uni2235402	1	1	0	1	0	1	1	1	1	1	1	0	1	1	0	1	1	1	1	1	1	1	1	1	1	1	1	1	1	1	1	1	1	1	1	1	1	1	1	1	1	1	0	1	1	1	1
682	Municipio_22	Uni2250521	0	0	0	0	0	0	0	1	0	1	0	0	1	1	0	0	1	1	1	1	1	1	0	1	1	1	0	0	0	0	0	0	0	0	0	0	0	0	0	0	0	0	0	0	0	0	0
683	Municipio_22	Uni2257049	1	1	1	1	1	1	1	1	1	1	1	1	1	1	0	1	1	1	1	1	1	1	1	1	1	1	1	1	1	1	1	1	1	1	1	1	1	1	1	1	1	1	1	1	1	1	1
684	Municipio_324	Uni3242751	1	1	0	0	1	1	0	1	1	1	1	1	1	1	0	0	1	1	1	1	1	1	1	1	1	1	0	0	0	0	0	0	0	0	0	0	0	0	0	0	0	0	0	0	0	0	0
685	Municipio_324	Uni3247280	1	1	1	1	1	1	0	1	1	1	1	1	1	1	0	1	1	1	1	1	1	1	1	1	1	1	1	1	1	1	1	1	1	1	1	1	1	1	1	1	1	1	1	1	1	1	1
686	Municipio_121	Uni1212041	1	1	1	1	1	1	1	1	0	1	1	1	1	1	1	1	1	1	0	1	1	1	1	1	1	1	1	1	1	1	1	1	1	1	1	1	1	1	1	1	1	1	1	1	1	1	1
687	Municipio_81	Uni8120343	1	1	1	1	0	1	1	1	1	1	1	1	1	1	0	1	1	1	1	1	1	1	1	1	1	1	1	1	1	1	1	1	1	1	1	1	1	1	1	1	1	1	1	1	1	1	1
688	Municipio_325	Uni3256758	1	1	1	0	1	1	1	1	1	1	1	1	1	1	1	0	1	1	1	1	0	0	1	1	1	1	0	0	1	0	1	0	0	0	1	0	1	0	1	0	1	0	1	0	1	0	1
689	Municipio_145	Uni1452044	0	0	1	1	1	1	1	1	0	0	1	0	1	1	0	1	1	1	1	1	1	1	0	1	1	1	1	1	1	1	1	1	1	1	1	1	1	1	1	1	1	1	1	1	1	1	1
690	Municipio_145	Uni1452047	1	1	1	1	1	1	0	1	0	1	1	0	1	1	1	1	1	1	1	0	0	1	0	1	1	1	1	1	1	1	1	1	1	1	1	1	1	1	1	1	1	1	1	1	1	1	1
691	Municipio_145	Uni1452064	0	0	1	1	0	1	0	1	0	0	1	1	1	1	0	1	1	1	0	0	0	1	1	1	1	1	0	1	1	1	1	1	1	1	1	1	1	1	1	1	1	1	1	1	1	1	1
692	Municipio_145	Uni1456316	1	1	1	1	1	1	0	1	0	1	1	1	1	1	0	1	1	1	0	0	0	1	1	1	1	1	1	1	1	1	1	1	1	1	1	1	0	1	1	1	1	1	1	1	1	1	1
693	Municipio_326	Uni3262785	1	1	1	1	1	1	0	1	1	1	1	1	1	1	0	1	1	1	1	1	0	1	1	1	1	1	1	1	1	1	1	1	1	1	1	1	1	1	1	1	1	1	1	1	1	1	1
694	Municipio_327	Uni3272785	0	0	1	1	0	1	0	1	0	1	1	1	1	1	0	1	1	1	1	1	0	0	0	1	1	1	1	0	1	1	1	1	1	1	1	1	0	1	0	1	1	1	1	1	1	1	1
695	Municipio_327	Uni3274048	1	1	1	1	0	0	0	1	0	0	1	1	1	1	0	1	1	1	1	1	1	0	0	1	1	1	0	1	1	1	1	1	1	1	1	1	1	1	1	1	1	1	1	1	1	1	1
696	Municipio_327	Uni3276003	1	1	1	1	1	1	0	1	1	1	1	0	1	1	0	1	1	1	1	1	1	1	1	1	1	1	0	1	1	1	1	1	1	1	1	1	1	1	1	1	1	1	1	1	1	1	1
697	Municipio_328	Uni3287126	1	1	1	0	0	0	1	1	0	0	1	1	1	1	0	1	1	1	1	1	0	1	1	1	1	1	1	0	1	0	1	0	1	0	1	0	1	0	1	0	1	0	0	0	1	0	1
698	Municipio_180	Uni1802052	1	1	0	1	0	0	1	1	0	1	1	1	1	1	1	1	1	1	1	1	1	1	1	1	1	1	1	0	1	1	1	1	1	1	1	1	1	1	1	1	1	1	1	1	1	1	1
699	Municipio_180	Uni1804048	1	1	0	1	0	1	0	1	1	1	1	1	1	1	1	1	1	1	1	1	1	1	0	1	1	1	0	1	1	1	1	1	1	1	1	1	1	1	1	1	1	1	1	1	1	1	1
700	Municipio_180	Uni1805519	0	1	1	1	1	1	1	1	1	1	1	1	1	1	1	1	1	1	1	1	0	1	0	1	1	1	1	1	1	1	1	1	1	1	1	1	1	1	1	1	1	1	0	1	1	1	1
701	Municipio_180	Uni1807108	1	1	1	1	1	0	1	1	0	1	1	1	1	1	1	0	1	0	1	1	1	1	1	1	1	1	0	0	1	0	0	0	0	0	0	0	1	0	0	0	1	0	0	0	1	0	1
702	Municipio_102	Uni1022036	1	1	1	1	0	1	1	1	1	1	1	1	1	1	1	1	1	1	1	1	1	1	1	1	1	1	0	1	1	1	1	1	1	1	1	1	1	1	1	1	1	1	1	1	1	1	1
703	Municipio_99	Uni9920364	1	1	1	1	0	1	0	0	0	0	1	0	0	0	1	1	1	1	1	1	0	0	0	1	1	1	0	0	1	1	1	1	1	1	1	1	1	1	1	1	1	1	0	1	1	1	1
704	Municipio_99	Uni9920472	1	0	1	0	0	1	0	0	1	1	1	0	1	0	0	0	1	0	1	1	1	0	0	0	1	0	0	0	1	1	1	1	1	1	1	1	1	1	0	1	1	1	0	1	1	1	1
705	Municipio_99	Uni9920521	1	1	1	1	1	1	0	0	1	0	1	0	1	1	0	1	1	1	1	1	0	1	0	1	1	1	1	0	1	1	1	0	1	1	1	0	1	1	1	1	1	0	0	1	1	0	1
706	Municipio_99	Uni9920570	1	1	0	1	1	1	0	0	1	1	0	1	1	1	1	1	1	1	1	1	0	0	0	1	1	1	0	0	1	1	1	1	1	1	1	1	1	1	1	1	1	1	1	1	1	1	1
707	Municipio_99	Uni9920656	1	1	0	1	1	1	0	1	1	1	1	1	1	1	1	1	1	1	1	1	1	0	0	1	1	1	0	0	0	1	1	1	0	1	0	1	1	1	0	1	0	1	0	1	0	1	1
708	Municipio_99	Uni9932641	0	0	1	1	1	1	1	1	0	0	1	1	1	1	0	1	1	1	1	1	0	0	0	1	1	1	0	1	1	1	1	1	1	1	1	1	1	1	1	1	1	1	1	1	0	1	1
709	Municipio_99	Uni9976826	1	1	1	1	1	1	0	1	1	1	1	1	1	1	0	1	1	1	1	1	0	0	0	1	1	1	0	0	0	1	1	1	1	1	1	1	1	1	1	1	1	1	0	1	1	1	1
710	Municipio_23	Uni2320267	1	1	1	0	0	1	0	1	0	1	1	1	1	1	0	0	1	1	0	1	0	0	0	0	1	1	0	0	0	0	0	0	0	0	0	0	0	0	0	0	0	0	0	0	0	0	0
711	Municipio_23	Uni2320271	1	0	1	1	1	0	0	1	0	0	1	1	0	0	1	1	1	1	1	1	0	0	0	1	1	0	0	1	1	1	1	1	1	1	1	1	1	1	0	1	1	1	1	1	1	1	1
712	Municipio_23	Uni2320271	1	1	1	1	0	1	1	1	0	0	1	1	0	0	0	1	1	1	1	1	0	0	0	1	1	1	0	0	1	1	1	1	1	1	1	1	1	1	1	1	1	1	1	1	1	1	1
713	Municipio_23	Uni2320272	0	0	1	1	0	0	0	1	0	0	1	0	0	0	1	1	1	1	1	1	0	0	0	1	1	1	0	0	1	1	1	1	1	1	1	1	1	1	1	1	1	1	1	1	1	1	1
714	Municipio_23	Uni2320272	0	0	1	1	1	1	0	1	0	0	1	1	1	0	0	1	1	1	1	1	0	0	0	1	1	1	0	0	1	1	1	1	1	1	1	1	1	1	1	1	1	1	1	1	1	1	1
715	Municipio_23	Uni2320454	0	0	1	1	0	0	0	1	0	0	1	0	1	1	1	1	1	1	1	1	0	0	0	1	1	1	0	1	1	1	1	1	1	1	1	1	1	1	1	1	1	1	1	1	1	1	1
716	Municipio_23	Uni2320474	1	1	1	1	1	1	1	1	0	0	1	1	0	0	0	1	1	1	1	1	0	0	0	1	1	0	0	0	1	1	1	1	1	1	1	1	1	1	1	1	1	1	1	1	1	1	1
717	Municipio_23	Uni2320484	0	0	1	1	0	0	0	1	0	0	1	0	1	1	0	1	1	1	1	1	1	0	0	1	1	1	0	0	1	1	1	1	1	1	1	1	1	1	1	1	1	1	1	1	1	1	1
718	Municipio_23	Uni2320530	1	0	1	1	1	1	0	1	0	0	1	0	0	0	0	1	1	1	1	1	0	0	0	1	1	1	0	0	0	1	1	1	1	1	1	1	1	1	1	1	1	1	1	1	1	1	1
719	Municipio_23	Uni2320562	1	0	1	1	1	1	1	1	0	0	1	0	1	1	1	1	1	1	1	1	0	0	0	1	1	1	0	1	1	1	1	1	1	1	1	1	1	1	1	1	1	1	1	1	1	1	1
720	Municipio_23	Uni2320582	0	0	1	1	0	0	0	1	0	0	0	1	0	0	1	1	1	1	1	1	0	0	0	1	1	0	0	0	1	1	1	1	1	1	1	1	1	1	1	1	1	1	1	1	1	1	1
721	Municipio_23	Uni2320591	0	0	1	1	0	0	1	1	0	0	0	1	1	1	0	1	1	1	1	1	0	0	0	1	1	1	0	1	1	1	1	1	1	1	1	1	1	1	1	1	1	1	1	1	1	1	1
722	Municipio_23	Uni2320654	0	0	0	1	0	0	0	0	0	0	1	0	0	0	1	1	1	1	1	1	0	0	0	1	1	1	0	0	1	1	1	1	1	1	1	1	1	1	1	1	1	1	1	1	1	1	1
723	Municipio_23	Uni2320709	0	1	1	1	1	1	1	1	0	0	1	1	0	0	0	1	1	1	1	1	0	0	0	1	1	1	0	0	1	1	1	0	1	1	1	1	1	1	1	1	1	0	1	0	1	1	1
724	Municipio_23	Uni2320963	0	0	1	1	0	0	0	1	0	0	1	1	0	0	1	1	1	1	1	1	0	0	0	1	1	1	0	0	1	1	1	1	1	1	1	1	1	1	1	1	1	1	1	1	1	1	1
725	Municipio_23	Uni2373238	1	1	0	1	1	1	0	1	0	0	1	1	0	0	0	1	1	1	1	1	0	0	0	0	1	0	0	0	1	1	1	1	1	1	1	1	1	1	0	1	1	1	1	1	1	1	1
726	Municipio_71	Uni7120336	1	0	1	1	1	1	0	1	1	1	1	1	1	1	1	1	1	1	1	1	1	1	0	1	1	1	0	0	1	1	1	1	1	1	1	1	1	1	1	1	1	1	0	1	1	1	0
727	Municipio_71	Uni7120336	0	0	0	1	0	1	0	1	0	0	1	1	1	1	0	1	1	1	1	1	1	0	1	0	1	1	1	1	1	1	1	0	1	1	1	1	1	1	0	1	1	1	1	1	1	1	1
728	Municipio_71	Uni7120338	1	1	1	1	1	1	0	1	1	1	1	1	1	1	1	1	1	1	1	1	1	0	0	1	1	1	1	1	1	1	1	1	1	1	1	1	1	1	1	1	1	1	0	1	1	1	1
729	Municipio_71	Uni7120338	0	0	1	1	1	1	0	1	1	1	1	0	1	1	1	1	1	1	1	1	1	0	0	1	1	1	1	1	1	1	1	1	1	1	1	1	1	1	1	1	1	1	0	1	1	1	1
730	Municipio_71	Uni7120338	0	0	0	1	1	1	1	1	0	0	1	1	1	1	0	1	1	1	1	1	1	0	1	1	1	1	0	1	1	1	1	1	1	1	1	1	1	1	1	1	1	1	1	1	1	1	1
731	Municipio_71	Uni7120408	0	0	1	1	1	1	0	1	0	0	1	1	1	1	0	1	1	1	1	1	1	0	0	1	1	1	1	1	1	1	1	1	1	1	1	1	1	1	1	1	1	1	1	1	1	1	1
732	Municipio_71	Uni7120714	1	1	1	1	0	1	0	0	0	0	1	1	1	1	1	1	1	1	1	1	0	0	0	1	1	1	0	0	1	1	1	1	1	1	1	1	1	1	1	1	1	1	0	1	1	1	1
733	Municipio_71	Uni7120851	1	1	1	1	1	1	1	1	0	0	1	1	1	1	1	1	1	1	1	1	1	0	0	1	1	1	1	1	1	1	1	1	1	1	1	1	1	1	1	1	1	1	1	1	1	1	1
734	Municipio_71	Uni7160627	1	1	1	1	1	1	0	1	0	1	1	1	1	1	0	1	1	1	1	1	1	0	0	1	1	1	1	1	1	1	1	1	1	1	1	1	1	1	1	1	1	1	1	1	0	1	1
735	Municipio_71	Uni7169245	0	0	1	1	1	1	0	1	1	0	1	1	1	1	1	1	1	1	1	1	1	0	0	1	1	1	1	1	1	1	1	1	1	1	1	1	1	1	1	1	1	1	1	1	1	1	1
736	Municipio_162	Uni1622047	0	1	1	1	0	1	0	1	1	1	1	1	1	1	1	1	1	1	1	1	1	1	0	1	1	1	1	1	1	1	1	0	1	1	1	1	1	1	1	1	1	1	1	1	1	1	1
737	Municipio_162	Uni1622077	0	0	1	1	1	0	0	1	0	0	1	0	1	1	1	0	1	1	1	1	1	1	1	1	1	0	0	0	1	1	1	1	1	1	1	1	1	1	1	1	1	1	1	1	1	1	1
738	Municipio_329	Uni3292747	0	0	0	0	0	0	1	1	0	0	1	1	1	1	0	1	1	1	1	1	0	1	1	0	1	1	0	0	0	0	0	0	0	0	0	0	0	0	0	0	0	0	0	0	0	0	0
739	Municipio_330	Uni3305890	1	1	1	1	0	1	1	1	0	0	1	1	1	1	1	1	1	1	1	1	1	1	1	1	1	1	1	1	1	1	1	1	1	1	1	1	1	1	1	1	1	1	1	1	1	1	1
740	Municipio_330	Uni3306831	0	0	1	1	1	1	0	1	0	0	1	0	1	1	1	1	1	1	1	1	1	1	1	1	1	1	0	1	1	1	1	1	0	1	0	1	1	1	1	1	1	1	1	1	1	1	1
741	Municipio_330	Uni3307111	1	1	1	1	0	0	0	1	0	0	1	1	1	1	0	1	1	1	1	1	1	1	1	1	1	1	0	1	1	1	1	1	1	1	1	1	1	1	1	1	1	1	1	1	1	1	0
742	Municipio_330	Uni3305923	1	0	1	1	0	0	0	1	0	0	1	0	1	0	0	1	1	1	1	1	1	1	0	1	1	1	0	1	1	1	1	1	1	1	1	1	1	1	0	1	1	1	1	1	1	1	1
743	Municipio_330	Uni3306831	0	0	0	1	1	1	0	1	0	0	1	0	0	1	1	1	1	1	1	1	0	1	1	1	1	1	0	1	1	1	1	1	0	1	0	1	1	1	1	1	1	1	1	1	1	1	1
744	Municipio_330	Uni3307111	1	1	1	1	0	0	0	1	0	0	1	1	1	0	0	1	1	1	1	1	1	1	1	1	1	1	0	1	1	1	1	1	1	1	1	1	1	1	1	1	1	1	1	1	1	1	0
745	Municipio_331	Uni3312791	0	0	1	1	0	0	0	1	0	0	1	1	1	0	1	1	1	1	0	0	1	0	0	1	1	1	1	1	1	1	1	1	1	1	1	1	0	1	1	1	1	1	1	1	1	1	1
746	Municipio_331	Uni3315812	1	1	0	1	1	1	0	1	0	0	1	1	0	0	0	1	1	1	0	0	0	0	0	1	1	1	0	1	0	1	0	1	0	1	0	0	0	1	0	1	0	1	0	1	0	1	0
747	Municipio_331	Uni3315812	0	0	1	1	1	1	1	1	0	0	1	0	0	0	0	1	1	0	0	0	1	0	0	1	1	0	0	0	0	0	0	0	0	0	0	0	0	1	0	0	0	1	0	1	0	0	0
748	Municipio_223	Uni2232065	1	1	1	1	0	1	1	1	1	1	1	1	0	1	1	1	1	1	1	1	1	1	1	1	1	1	1	1	1	1	1	1	1	1	1	1	1	1	0	1	1	1	1	1	1	1	1
749	Municipio_134	Uni1342042	1	0	1	0	0	0	1	0	1	0	1	1	1	1	1	1	1	1	0	1	1	1	1	1	1	0	0	0	1	1	1	1	1	1	1	1	1	1	1	1	1	1	1	1	1	1	1
750	Municipio_134	Uni1342042	1	1	1	1	0	1	0	1	0	1	1	1	1	1	1	1	1	1	1	1	0	1	1	1	0	1	0	0	1	1	1	1	1	1	1	1	1	1	1	1	1	1	1	1	1	1	1
751	Municipio_134	Uni1342042	1	1	1	0	1	1	0	0	0	0	1	1	1	1	1	1	1	1	0	1	1	1	1	1	0	1	0	1	1	1	0	0	1	1	1	1	1	1	1	1	1	1	1	1	1	1	1
752	Municipio_134	Uni1347273	1	1	0	1	1	1	0	1	1	1	1	1	1	1	0	1	1	1	0	1	1	1	1	1	1	1	0	0	0	1	0	1	0	1	0	1	0	1	0	1	0	1	0	1	0	1	0
753	Municipio_134	Uni1342042	0	0	0	0	0	0	1	0	1	0	1	1	1	1	1	1	1	1	0	1	0	1	0	1	1	0	0	0	1	1	1	1	1	1	1	1	1	1	1	1	1	1	1	1	1	1	1
754	Municipio_134	Uni1342042	1	1	1	1	0	1	0	1	0	1	1	1	1	1	1	1	1	1	1	1	1	1	1	1	0	1	0	0	1	1	1	1	1	1	1	1	1	1	1	1	1	1	1	1	1	1	1
755	Municipio_134	Uni1342042	1	1	1	0	1	1	0	0	0	0	1	1	1	1	1	1	1	1	0	1	0	1	1	1	0	1	0	1	1	1	0	0	1	1	1	1	1	1	1	1	1	1	1	1	1	1	1
756	Municipio_134	Uni1347273	0	1	0	1	1	1	0	1	1	1	1	1	1	1	0	1	0	1	0	1	0	1	0	1	1	1	0	0	0	1	0	1	0	1	0	1	0	1	0	1	0	1	0	1	0	1	0
757	Municipio_332	Uni3322090	1	0	1	1	1	1	1	1	1	1	1	0	0	1	0	1	1	1	1	1	1	1	0	1	1	1	1	1	1	1	1	1	1	1	1	1	1	1	1	1	1	1	1	1	1	1	1
758	Municipio_332	Uni3326844	1	1	1	1	1	1	0	0	1	1	1	1	1	1	0	1	1	1	1	0	1	0	1	1	1	1	1	1	1	1	1	1	1	1	1	1	1	1	1	1	1	1	1	1	1	1	1
759	Municipio_333	Uni3336373	1	0	1	0	1	0	1	1	1	0	1	0	0	1	1	0	1	1	0	1	1	1	0	1	1	1	0	0	1	0	1	0	1	0	1	0	1	0	1	0	1	0	1	0	1	0	0
760	Municipio_334	Uni3345706	1	1	1	1	1	1	1	1	0	0	1	1	1	1	1	1	1	1	1	1	0	1	1	1	1	1	0	0	0	0	0	0	0	0	0	0	0	0	0	0	0	0	0	0	1	0	0
761	Municipio_334	Uni3345706	1	1	0	1	0	1	1	1	1	0	1	1	1	1	1	1	1	1	1	1	1	1	1	1	1	1	0	0	0	0	0	0	0	0	0	0	0	0	0	0	0	0	0	0	0	0	0
762	Municipio_334	Uni3345706	0	1	0	1	1	1	1	1	0	0	1	1	0	1	1	1	1	1	1	1	0	1	0	1	1	1	0	0	0	0	0	0	0	0	0	0	0	0	0	0	0	0	0	0	1	0	0
763	Municipio_334	Uni3345706	1	1	1	1	0	1	1	1	1	0	1	1	1	0	1	1	1	1	1	1	0	1	1	1	1	1	0	0	0	0	0	0	0	0	0	0	0	0	0	0	0	0	0	0	0	0	0
764	Municipio_70	Uni7020333	1	1	1	1	0	1	1	1	1	1	1	1	1	1	0	1	1	1	1	1	1	1	0	1	1	1	1	1	1	1	1	1	1	1	1	1	1	1	0	1	1	1	1	1	1	1	1
765	Municipio_170	Uni1702050	0	0	1	1	0	0	0	1	0	0	1	1	1	1	1	1	1	1	1	1	0	0	1	1	0	0	0	0	1	1	1	1	1	1	1	1	1	1	1	1	1	1	1	1	1	1	1
766	Municipio_170	Uni1702057	0	0	0	1	0	0	0	0	0	0	1	0	1	1	0	1	1	1	1	1	1	1	1	0	1	1	1	1	1	1	1	1	1	1	1	1	1	1	1	1	1	1	1	1	1	1	1
767	Municipio_170	Uni1702057	1	0	1	1	1	1	0	1	1	1	1	1	1	1	0	1	1	1	0	0	0	1	1	1	1	1	1	1	1	1	1	1	1	0	1	0	1	0	1	0	1	0	1	0	1	0	1
768	Municipio_170	Uni1705414	0	0	0	1	1	0	0	0	0	0	0	0	1	1	0	1	1	1	0	0	0	0	1	1	1	1	0	0	1	1	1	1	1	1	1	1	1	1	1	1	1	1	1	1	1	1	1
769	Municipio_170	Uni1706036	0	1	1	1	1	1	1	1	1	0	1	1	1	1	0	1	1	1	0	0	0	0	1	1	1	1	0	0	1	1	1	1	1	1	1	1	1	1	1	1	1	1	1	1	1	1	1
770	Municipio_170	Uni1706381	1	1	1	1	1	1	1	1	0	0	1	1	1	1	0	1	1	1	0	0	1	0	0	1	1	1	0	0	1	1	1	1	1	1	1	1	1	1	1	0	1	0	1	0	1	0	1
771	Municipio_5	Uni5202377	1	0	1	1	1	1	1	1	0	1	1	1	1	1	1	1	1	1	0	0	1	1	0	1	1	1	0	0	1	1	1	1	1	1	1	1	1	1	1	1	1	1	0	1	0	1	1
772	Municipio_5	Uni5202379	1	1	0	1	1	1	1	1	1	0	0	1	1	1	1	1	1	1	0	0	0	1	0	1	1	1	1	0	1	1	1	1	0	1	1	1	1	1	1	1	1	1	1	1	1	1	0
773	Municipio_5	Uni5202380	1	1	0	1	1	1	1	1	0	1	1	1	1	1	1	1	1	1	0	0	1	1	1	1	1	1	0	0	1	1	1	1	1	1	1	1	1	1	1	1	1	1	0	1	1	1	1
774	Municipio_5	Uni5202382	1	1	1	1	1	1	0	1	1	1	1	1	1	1	1	1	1	1	0	0	1	1	1	1	1	1	0	0	1	1	1	1	1	1	1	1	1	1	1	1	1	1	0	1	1	1	1
775	Municipio_5	Uni5202384	0	1	0	1	1	1	0	1	1	1	1	1	1	1	1	1	1	1	0	0	1	0	1	1	1	1	0	0	1	1	1	1	1	1	1	1	1	1	0	1	1	1	1	1	1	1	1
776	Municipio_5	Uni5335351	0	0	1	1	1	1	1	1	0	1	1	1	1	0	1	1	1	1	0	0	1	0	1	1	1	1	0	0	1	1	1	1	1	1	1	1	1	1	1	1	1	1	0	1	1	1	1
777	Municipio_5	Uni5502016	0	0	1	1	1	1	1	1	0	1	1	1	1	1	1	1	1	1	0	0	0	1	1	1	1	1	0	0	1	1	1	1	1	1	1	1	1	1	0	1	1	1	0	1	1	1	1
778	Municipio_5	Uni5504579	1	1	1	1	0	0	0	1	0	1	1	1	1	1	0	1	1	1	1	1	1	0	1	1	1	1	1	1	1	1	1	1	1	1	1	1	1	1	1	1	1	1	1	1	1	1	1
779	Municipio_5	Uni5707212	1	1	0	1	1	1	1	1	0	1	1	1	1	1	0	1	1	1	1	1	1	1	0	1	1	1	0	0	0	0	0	0	0	0	0	0	0	0	0	0	0	0	0	0	0	0	0
780	Municipio_335	Uni3357091	1	0	0	0	1	1	1	1	0	1	1	1	1	1	0	1	1	1	1	1	1	1	1	1	1	1	0	0	0	0	0	0	0	0	0	0	0	0	0	0	0	0	0	0	0	0	0
781	Municipio_335	Uni3357091	0	1	1	1	0	0	1	1	1	1	1	1	1	1	1	1	1	1	1	1	1	1	1	1	1	1	1	1	1	1	1	1	1	1	1	1	1	1	1	1	1	1	1	1	1	1	1
782	Municipio_9	Uni9202488	1	1	0	1	1	1	1	1	1	0	1	0	1	1	1	1	1	1	1	1	1	0	1	1	1	1	1	1	1	1	1	1	1	1	1	1	1	1	1	1	1	1	1	1	1	1	1
783	Municipio_9	Uni9202541	1	1	1	1	1	1	1	1	0	1	1	0	1	1	1	1	1	1	1	1	1	1	1	1	1	1	1	1	1	1	1	1	1	1	1	1	1	1	0	1	1	1	1	1	1	1	1
784	Municipio_9	Uni9202542	1	1	1	1	0	1	1	1	0	1	1	1	1	1	1	1	1	1	1	1	1	1	1	1	1	1	1	1	1	1	1	1	1	1	1	1	1	1	1	1	1	1	1	1	1	1	1
785	Municipio_9	Uni9202544	1	1	1	1	1	1	1	1	0	1	1	1	1	1	1	1	1	1	1	1	1	1	1	1	1	1	0	0	1	1	1	1	1	1	1	1	1	1	0	1	1	1	1	1	1	1	1
786	Municipio_9	Uni9680967	1	0	1	1	0	1	0	1	1	1	1	1	1	1	0	1	1	1	1	1	0	1	1	1	1	1	1	0	1	1	1	1	1	1	1	1	1	1	0	1	1	1	1	1	1	1	1
787	Municipio_9	Uni9701586	1	1	1	1	1	1	1	1	1	1	1	1	1	1	1	1	1	1	1	1	1	1	1	1	1	1	1	1	1	1	1	1	1	1	1	1	1	1	1	1	1	1	1	1	1	1	1
788	Municipio_19	Uni1920261	1	1	1	1	1	1	1	1	0	0	1	1	1	1	1	1	1	1	1	1	1	1	0	1	1	1	1	1	1	1	1	1	1	1	1	1	1	1	1	1	1	1	1	1	1	1	1
789	Municipio_19	Uni1920849	0	0	1	1	1	1	1	1	1	1	1	0	1	1	1	1	1	1	1	1	0	1	1	1	1	1	1	1	1	1	1	1	1	1	1	1	1	1	1	1	1	1	1	1	1	1	1
790	Municipio_19	Uni1920849	0	0	1	1	1	1	1	1	1	1	1	0	1	1	0	1	1	1	1	1	1	1	1	1	1	1	1	1	1	1	1	1	1	1	1	1	1	1	1	1	1	1	1	1	1	1	1
791	Municipio_19	Uni1920849	0	0	0	1	1	1	0	0	0	0	1	0	1	1	0	1	1	1	0	1	1	1	1	1	1	1	0	0	1	1	1	1	1	1	1	1	1	1	1	1	1	1	1	1	1	1	1
792	Municipio_19	Uni1920849	1	1	1	1	1	1	1	1	1	1	1	1	1	1	0	1	1	1	0	1	1	1	0	1	1	1	1	1	1	1	1	1	1	1	1	1	1	1	1	1	1	1	1	1	1	1	1
793	Municipio_19	Uni1920850	0	0	1	1	0	0	0	1	0	0	1	0	1	1	1	1	1	1	0	1	1	1	1	1	1	1	1	0	1	1	1	1	1	1	1	1	1	1	1	1	1	1	1	1	1	1	1
794	Municipio_19	Uni1920864	1	1	1	1	1	1	1	1	1	1	1	1	1	1	0	1	1	1	1	1	1	1	0	1	1	1	1	1	1	1	1	0	1	1	1	1	1	1	1	1	1	1	1	1	1	1	1
795	Municipio_19	Uni1920865	0	1	1	1	1	1	1	1	1	1	1	0	1	1	0	1	1	1	1	1	1	1	0	1	1	1	1	1	1	1	1	1	1	1	1	1	1	1	1	1	1	1	1	1	1	1	1
796	Municipio_19	Uni1920865	0	0	1	1	1	1	0	1	1	1	1	1	1	1	0	1	1	1	1	1	1	1	1	1	1	1	1	1	1	1	1	1	1	1	1	1	1	1	1	1	1	1	1	1	1	1	1
797	Municipio_19	Uni1920865	0	1	0	1	1	1	1	1	0	1	0	1	1	1	0	1	1	1	1	1	1	1	0	1	1	1	1	1	0	1	1	1	1	1	1	1	1	1	1	1	1	1	0	1	0	1	1
798	Municipio_19	Uni1920870	1	1	1	1	0	1	0	1	1	1	1	1	1	1	1	1	1	1	1	1	1	1	0	1	1	1	0	1	1	1	1	1	1	1	1	0	1	1	1	1	1	1	0	1	1	1	1
799	Municipio_19	Uni1927934	0	1	1	1	1	1	1	1	1	1	1	1	1	1	0	1	1	1	0	1	1	1	1	1	1	1	1	1	1	1	1	1	1	1	1	1	1	1	1	1	1	1	0	1	1	1	1
800	Municipio_19	Uni1934808	1	0	1	1	1	1	1	1	1	1	1	1	1	0	0	1	1	1	0	0	1	1	0	1	1	1	1	1	1	1	1	1	1	1	1	1	1	1	0	1	1	1	0	1	1	1	1
801	Municipio_19	Uni1951773	0	1	0	0	0	1	1	1	1	1	1	1	0	1	0	0	1	1	0	0	0	0	0	1	1	1	0	0	0	0	0	0	0	0	0	0	0	0	0	0	0	0	0	0	0	0	0
802	Municipio_19	Uni1973475	0	1	1	1	1	1	0	0	0	0	1	1	1	1	0	1	1	1	1	1	1	0	1	0	1	1	0	1	1	1	1	1	1	1	1	1	1	1	1	1	1	1	1	1	1	1	1
803	Municipio_19	Uni1974717	1	1	1	1	0	0	0	0	0	0	1	1	1	1	1	1	1	1	1	1	1	1	1	1	1	1	1	0	1	0	1	0	1	0	1	0	1	0	1	0	1	0	1	0	1	0	1
804	Municipio_336	Uni3365776	1	1	1	0	1	0	1	1	1	1	1	1	1	1	0	1	1	1	1	0	0	1	1	1	1	1	1	0	1	0	1	0	1	0	1	0	1	0	1	0	1	0	1	0	1	0	1
805	Municipio_336	Uni3366440	0	1	1	0	1	0	1	1	1	1	1	1	1	1	0	0	1	1	1	0	1	1	1	1	1	1	1	0	1	0	1	0	1	0	1	0	1	0	1	0	1	0	1	0	1	0	1
806	Municipio_132	Uni1322042	0	1	1	1	1	1	1	1	0	0	1	1	1	1	1	1	1	1	0	0	0	0	1	0	1	1	1	1	1	1	1	1	1	1	1	1	1	1	1	1	1	1	0	1	1	1	1
807	Municipio_132	Uni1322042	1	1	1	1	1	1	1	1	0	0	1	1	1	0	1	1	0	1	0	0	1	0	0	0	1	1	1	1	1	1	1	1	1	1	1	1	1	1	1	1	1	1	0	1	1	1	1
808	Municipio_337	Uni3376041	1	1	1	1	0	1	1	1	1	1	1	1	1	1	0	1	1	1	1	1	1	1	0	1	1	1	0	0	1	1	1	1	1	1	1	1	1	1	1	1	1	1	0	1	1	1	1
809	Municipio_186	Uni1862053	0	0	1	1	1	1	0	1	1	0	1	1	1	1	1	1	1	1	0	0	0	0	0	1	1	1	0	0	0	1	1	1	1	1	1	1	1	1	1	1	1	1	1	1	1	1	1
810	Municipio_186	Uni1862054	1	1	1	1	0	1	0	1	1	1	1	1	1	1	1	1	1	1	0	0	0	0	0	1	1	1	0	0	0	1	1	1	1	1	1	1	1	1	0	1	1	1	1	1	1	1	1
811	Municipio_186	Uni1862055	0	1	1	1	1	1	0	1	1	1	1	0	1	1	0	1	1	1	0	0	0	0	0	0	1	1	0	0	0	1	1	1	1	1	1	1	1	1	1	1	1	1	1	1	1	1	1
812	Municipio_186	Uni1862093	0	1	1	1	0	1	0	1	1	1	1	0	1	1	0	1	1	1	0	0	0	0	0	1	1	1	0	0	1	1	1	1	1	1	1	1	1	1	1	1	0	1	1	1	1	1	1
813	Municipio_186	Uni1862093	1	1	0	1	1	1	0	1	0	1	1	0	1	1	0	1	1	1	0	0	0	0	0	1	1	1	0	0	0	0	0	0	0	0	0	0	0	0	0	0	0	0	0	0	0	0	0
814	Municipio_186	Uni1862093	1	0	0	0	0	0	1	1	1	1	1	1	1	1	0	0	1	1	0	0	0	0	0	1	1	1	0	0	0	0	0	0	0	0	0	0	0	0	0	0	0	0	0	0	0	0	0
815	Municipio_186	Uni1863905	0	0	1	0	0	1	1	1	0	0	1	0	1	1	1	0	1	1	1	0	1	0	0	1	1	1	0	0	1	0	1	0	1	0	1	0	1	0	1	0	1	0	0	0	1	0	1
816	Municipio_186	Uni1866756	1	0	1	1	0	1	1	1	1	0	1	0	1	1	0	1	1	1	0	0	1	0	1	1	1	1	0	0	0	1	1	1	1	1	1	1	1	1	1	1	1	1	1	1	1	1	1
817	Municipio_186	Uni1867079	1	1	0	1	1	1	0	1	1	1	1	1	1	1	1	1	1	1	0	0	0	0	0	0	1	1	0	0	1	1	1	1	1	1	1	1	1	1	1	1	1	1	0	1	1	1	1
818	Municipio_338	Uni3382090	0	0	0	1	0	1	1	1	0	1	1	1	1	1	1	1	1	1	0	1	0	1	1	1	1	1	1	1	1	1	1	1	1	1	1	1	1	1	1	1	1	1	1	1	1	1	1
819	Municipio_109	Uni1092039	0	0	1	1	1	0	0	1	0	0	1	1	1	1	1	0	1	1	1	1	1	1	1	1	1	1	0	0	1	1	1	1	1	1	1	1	1	1	1	1	1	1	1	1	1	1	1
820	Municipio_109	Uni1092039	0	0	0	0	1	1	1	1	0	0	1	1	1	1	0	0	1	1	1	1	0	1	0	1	1	1	0	0	0	0	0	0	0	0	0	0	0	0	0	0	0	0	0	0	0	0	0
821	Municipio_109	Uni1092072	1	1	0	0	0	1	1	1	1	0	1	1	1	1	0	0	1	1	1	1	1	1	1	1	1	1	0	0	0	0	0	0	0	0	0	0	0	0	0	0	0	0	0	0	0	0	0
822	Municipio_109	Uni1092087	1	0	0	0	1	1	1	1	0	0	1	1	1	1	1	0	1	1	1	1	1	1	0	1	1	1	0	0	0	0	0	0	0	0	0	0	0	0	0	0	0	0	0	0	0	0	0
823	Municipio_109	Uni1092094	0	0	0	0	1	1	1	1	1	1	1	1	1	1	1	0	1	1	1	1	1	1	1	1	1	1	0	0	0	0	0	0	0	0	0	0	0	0	0	0	0	0	0	0	0	0	0
824	Municipio_109	Uni1096876	0	0	0	0	1	1	0	1	1	1	1	1	1	1	0	0	1	1	1	1	1	1	0	1	1	1	0	0	0	0	0	0	0	0	0	0	0	0	0	0	0	0	0	0	0	0	0
825	Municipio_339	Uni3393174	0	0	1	1	1	1	1	1	1	1	1	0	1	1	0	1	1	1	1	1	0	0	1	1	1	0	1	1	1	1	1	0	1	1	1	1	1	1	1	1	1	1	1	1	1	1	1
826	Municipio_339	Uni3393174	0	0	1	1	1	1	1	1	1	1	1	1	1	1	0	1	1	1	1	1	0	0	0	1	1	1	1	1	1	1	1	0	1	1	1	0	1	1	1	0	1	1	1	1	1	1	1
827	Municipio_340	Uni3402745	1	1	0	0	0	0	1	1	0	0	1	1	1	1	0	0	0	0	0	0	0	1	1	1	1	1	0	0	0	0	0	0	0	0	0	0	0	0	0	0	0	0	0	0	0	0	0
828	Municipio_340	Uni3402745	0	1	0	1	0	1	1	1	0	1	1	1	0	0	0	1	0	1	0	1	1	1	1	1	1	1	0	1	0	1	0	1	0	1	0	1	0	1	0	1	0	1	0	1	0	1	0
829	Municipio_263	Uni2632086	1	1	1	1	0	1	1	1	1	1	1	1	1	1	0	1	1	1	0	0	0	1	1	0	1	1	1	1	1	1	1	1	1	1	1	1	1	1	1	1	1	1	0	1	1	1	1
830	Municipio_263	Uni2639159	1	1	0	1	0	1	0	1	1	1	1	1	1	1	0	1	1	1	0	1	0	0	1	1	1	1	1	1	1	1	1	1	1	1	1	1	1	1	1	1	1	1	0	1	1	1	1
831	Municipio_341	Uni3417551	0	0	0	0	0	0	1	1	0	0	1	1	1	1	0	0	1	1	1	1	1	1	1	1	1	1	0	0	0	0	0	0	0	0	0	0	0	0	0	0	0	0	0	0	0	0	0
832	Municipio_341	Uni3417551	1	1	0	0	0	0	0	1	1	1	1	1	1	1	0	0	1	1	1	1	1	1	1	1	1	1	0	0	0	0	0	0	0	0	0	0	0	0	0	0	0	0	0	0	0	0	0
833	Municipio_185	Uni1852053	1	1	1	1	1	1	1	1	0	1	1	1	1	1	1	1	1	1	1	1	1	1	1	1	1	1	1	0	1	1	1	1	1	1	1	1	1	1	1	1	1	1	1	1	1	1	1
834	Municipio_185	Uni1852093	1	1	1	1	1	0	1	1	1	1	1	1	1	1	0	1	1	1	1	1	1	1	1	1	1	1	1	1	1	1	1	1	1	1	1	1	1	1	1	1	1	1	0	1	1	1	1
835	Municipio_185	Uni1852824	1	1	1	1	1	1	1	1	1	1	1	1	1	1	0	1	1	1	1	1	1	1	1	1	1	1	1	0	1	1	1	1	1	1	1	1	1	1	1	1	1	1	0	1	1	1	1
836	Municipio_185	Uni1853392	1	1	1	0	0	1	1	0	1	0	1	1	1	1	0	1	1	1	1	1	1	1	1	1	1	1	1	0	1	1	1	1	1	1	1	1	1	1	1	1	1	1	0	1	1	1	1
837	Municipio_56	Uni5620314	1	1	1	1	1	1	1	1	0	1	1	1	1	1	0	1	1	1	1	1	1	1	1	1	1	1	1	1	1	1	1	1	1	1	1	1	1	1	1	1	1	1	0	1	1	1	1
838	Municipio_342	Uni3422095	0	1	1	1	1	1	0	1	1	1	1	1	1	1	0	1	1	1	1	1	1	0	1	1	1	1	1	1	1	1	1	1	1	1	1	1	1	1	1	1	1	1	0	1	1	1	1
839	Municipio_342	Uni3422095	0	0	1	1	1	1	1	1	0	0	1	0	1	1	0	1	1	1	1	1	1	0	1	1	1	1	1	1	1	1	1	1	1	1	1	1	1	1	1	1	1	1	0	1	1	1	1
840	Municipio_342	Uni3422701	0	0	1	1	0	0	0	1	0	0	1	0	1	1	0	1	1	1	1	1	1	0	0	1	1	1	1	1	0	1	1	1	1	0	1	1	1	1	0	1	1	1	0	1	1	1	1
841	Municipio_342	Uni3422704	1	1	1	1	0	1	0	1	1	1	1	1	1	1	0	1	1	1	1	1	1	0	0	1	1	1	1	1	1	1	1	1	1	1	1	0	1	1	1	1	1	0	1	1	1	1	1
842	Municipio_342	Uni3422705	1	1	1	1	0	1	0	1	0	1	1	1	1	1	0	1	1	1	1	1	1	1	1	1	1	1	1	1	1	1	1	1	1	1	1	1	1	1	1	1	1	1	1	1	1	1	1
843	Municipio_342	Uni3422705	1	1	1	1	0	0	0	1	1	1	1	0	1	1	1	1	1	1	1	1	1	0	1	1	1	1	1	1	1	1	1	1	1	1	1	1	1	1	1	1	1	1	1	1	1	1	1
844	Municipio_342	Uni3422705	1	1	1	1	1	1	1	1	1	1	1	1	1	1	1	1	1	1	1	1	1	0	1	1	1	1	1	1	1	1	1	1	1	1	1	1	1	1	1	1	1	1	1	1	1	1	1
845	Municipio_342	Uni3422705	1	1	1	1	0	1	1	1	1	1	1	1	1	1	0	1	1	1	1	1	1	0	1	1	1	1	1	1	1	1	1	1	1	1	1	1	1	1	1	1	1	1	1	1	1	1	1
846	Municipio_342	Uni3422705	0	0	1	1	1	1	0	0	0	0	1	1	1	1	0	1	1	1	1	1	1	0	0	1	1	1	1	1	1	1	1	1	1	0	1	1	1	1	0	1	1	1	0	1	0	1	1
847	Municipio_343	Uni3432750	1	1	0	0	1	1	0	1	1	1	1	1	1	1	0	0	1	1	1	1	1	1	1	1	1	1	0	0	0	0	0	0	0	0	0	0	0	0	0	0	0	0	0	0	0	0	0
848	Municipio_343	Uni3433855	1	1	0	0	1	1	1	1	0	1	1	1	1	1	0	1	1	1	1	1	1	1	1	1	1	1	0	0	0	0	0	0	0	0	0	0	0	0	0	0	0	0	0	0	0	0	0
849	Municipio_343	Uni3433881	0	1	1	1	0	1	1	1	1	1	1	1	1	1	0	1	1	1	1	1	1	0	1	1	1	1	0	0	1	1	1	1	1	1	1	1	1	1	1	1	1	1	0	1	1	1	1
850	Municipio_343	Uni3436785	0	1	0	0	1	1	0	1	1	0	1	1	1	1	0	0	1	1	1	1	1	1	1	1	1	1	0	0	0	0	0	0	0	0	0	0	0	0	0	0	0	0	0	0	0	0	0
851	Municipio_343	Uni3432750	N/A	N/A	N/A	N/A	N/A	N/A	N/A	N/A	N/A	N/A	N/A	N/A	N/A	N/A	N/A	N/A	N/A	N/A	N/A	N/A	N/A	N/A	N/A	N/A	N/A	N/A	N/A	N/A	N/A	N/A	N/A	N/A	N/A	N/A	N/A	N/A	N/A	N/A	N/A	N/A	N/A	N/A	N/A	N/A	N/A	N/A	N/A
852	Municipio_343	Uni3436854	1	1	0	0	0	1	1	1	1	1	1	1	1	1	0	0	1	1	1	1	1	1	1	1	1	1	0	0	0	0	0	0	0	0	0	0	0	0	0	0	0	0	0	0	0	0	0
853	Municipio_343	Uni3436854	1	1	0	0	1	0	0	0	0	1	1	1	1	1	0	0	1	1	1	1	1	1	1	1	1	1	0	0	0	0	0	0	0	0	0	0	0	0	0	0	0	0	0	0	0	0	0
854	Municipio_343	Uni3436995	1	1	0	0	0	1	0	1	0	1	1	1	1	1	0	0	1	1	1	1	1	1	1	1	1	1	0	0	0	0	0	0	0	0	0	0	0	0	0	0	0	0	0	0	0	0	0
855	Municipio_129	Uni1292041	1	1	1	1	0	1	1	1	0	1	1	1	1	1	1	0	1	1	1	1	1	0	1	1	0	0	0	0	1	0	1	1	1	1	1	1	1	1	1	1	1	1	1	1	1	1	1
856	Municipio_129	Uni1292041	1	1	0	1	1	1	0	1	0	0	1	1	1	1	0	1	1	1	1	0	1	0	1	1	0	0	0	0	1	1	1	1	1	1	1	1	1	1	1	1	1	1	0	1	1	1	1
857	Municipio_129	Uni1292041	1	1	0	1	1	1	0	1	0	1	1	1	1	1	1	1	1	1	0	1	0	0	1	0	1	1	0	0	1	1	1	0	1	1	1	1	1	1	1	1	1	1	1	1	1	1	1
858	Municipio_129	Uni1292041	1	1	1	1	1	1	1	1	0	0	1	0	1	1	1	1	1	1	0	0	0	0	0	0	1	1	0	0	1	1	1	1	1	1	1	1	1	1	1	1	1	1	1	1	1	1	1
859	Municipio_129	Uni1292041	0	1	0	1	0	1	1	1	0	1	1	1	0	0	1	0	1	1	1	1	0	0	1	1	0	0	0	0	1	0	1	1	1	1	1	1	1	1	1	1	1	1	1	1	1	1	1
860	Municipio_129	Uni1292041	0	1	0	1	1	1	0	1	0	0	1	1	1	1	0	1	1	1	1	0	0	0	1	1	0	0	0	0	1	1	1	1	1	1	1	1	1	1	1	1	1	1	0	1	1	1	1
861	Municipio_129	Uni1292041	0	1	1	1	1	1	0	1	0	1	1	1	1	1	1	1	1	1	0	1	0	0	1	0	1	1	0	0	1	1	1	0	1	1	1	1	1	1	1	1	1	1	1	1	1	1	1
862	Municipio_129	Uni1292041	1	1	0	1	1	1	1	1	0	0	1	0	1	1	1	1	1	1	0	0	1	0	0	0	1	1	0	0	1	1	1	1	1	1	1	1	1	1	1	1	1	1	1	1	1	1	1
863	Municipio_168	Uni1682050	1	0	1	1	0	1	0	0	0	0	1	0	1	1	1	1	1	1	0	1	0	0	1	0	1	1	1	1	1	1	1	1	1	1	1	1	1	1	1	1	1	1	1	1	1	1	1
864	Municipio_168	Uni1682792	1	0	1	1	0	1	1	1	0	0	1	0	1	1	1	1	1	1	0	1	0	0	1	1	1	1	1	1	1	1	1	1	1	1	1	1	1	1	1	1	1	1	1	1	1	1	1
865	Municipio_168	Uni1683077	1	0	1	1	1	0	0	0	0	0	1	0	1	1	1	1	1	1	0	0	0	0	0	0	1	1	1	1	1	1	1	1	1	1	1	1	1	1	1	1	1	1	1	1	1	1	1
866	Municipio_168	Uni1685098	1	1	1	1	1	1	0	0	0	0	1	0	1	1	1	1	1	1	0	1	0	0	0	1	0	0	1	1	1	1	1	1	1	1	1	1	1	1	1	1	1	1	0	1	1	1	1
867	Municipio_168	Uni1685102	1	0	1	1	1	0	0	1	0	0	1	0	1	1	1	1	1	1	0	0	0	0	1	0	1	0	1	1	1	1	1	1	1	1	1	1	1	1	0	1	1	1	1	1	1	1	1
868	Municipio_344	Uni3442792	1	0	0	0	0	1	1	1	0	0	1	0	1	1	0	1	1	1	0	0	1	0	1	0	1	1	1	1	0	0	0	0	0	0	0	0	0	0	0	0	0	0	0	0	0	1	0
869	Municipio_344	Uni3443018	1	1	1	0	1	1	1	1	0	0	1	1	1	1	0	0	1	1	1	0	1	1	1	1	1	1	1	1	1	0	1	0	1	0	1	0	1	0	1	0	1	0	1	0	1	0	1
870	Municipio_344	Uni3442792	1	0	1	0	0	1	1	1	0	0	1	0	0	1	0	1	0	1	0	0	0	0	1	0	1	1	1	1	0	0	0	0	0	0	0	0	0	0	0	0	0	0	0	0	0	1	0
871	Municipio_344	Uni3443018	0	1	1	0	1	1	1	1	0	0	1	1	1	1	0	0	0	1	1	0	1	1	1	1	1	1	1	1	1	0	1	0	1	0	1	0	1	0	1	0	1	0	1	0	1	0	1
872	Municipio_224	Uni2242065	1	1	1	1	1	1	1	1	1	1	1	1	1	1	0	1	1	1	1	1	0	1	0	1	1	1	1	1	1	1	1	1	1	1	1	1	1	1	1	1	1	1	1	1	1	1	1
873	Municipio_46	Uni4620294	1	1	1	1	1	1	1	1	1	1	1	1	1	1	0	1	1	1	1	1	1	1	0	1	1	1	0	0	1	1	1	1	1	1	1	1	1	1	1	1	1	1	1	1	1	1	1
874	Municipio_46	Uni4620480	1	1	1	1	1	1	1	1	1	1	1	1	1	1	1	1	1	1	1	1	1	1	0	1	1	1	0	0	1	1	1	1	1	1	1	1	1	1	1	1	1	1	1	1	1	1	1
875	Municipio_46	Uni4620777	1	1	1	1	1	1	0	1	1	1	1	1	1	1	1	1	1	1	1	1	1	1	1	1	1	1	0	0	1	0	1	0	1	0	1	0	1	0	1	0	1	0	1	0	1	0	1
876	Municipio_46	Uni4620879	1	1	1	1	1	1	1	1	1	1	1	1	1	1	1	1	1	1	1	1	1	1	0	1	1	1	0	0	1	1	1	1	1	1	1	1	1	1	1	1	1	1	0	1	1	1	1
877	Municipio_46	Uni4620880	1	0	1	1	1	1	1	1	1	1	1	1	1	1	1	1	1	1	1	1	1	1	0	1	1	1	0	0	1	1	1	1	1	1	1	1	1	1	1	1	1	1	1	1	1	1	1
878	Municipio_46	Uni4620880	0	0	0	0	1	1	1	1	0	0	1	0	1	1	0	0	1	1	1	1	1	1	1	1	1	1	0	0	0	0	0	0	0	0	0	0	0	0	0	0	0	0	0	0	0	0	0
879	Municipio_46	Uni4620880	0	0	0	0	1	0	0	1	0	0	0	1	1	1	0	0	1	1	1	1	1	1	0	0	1	1	0	0	0	0	0	0	0	0	0	0	0	0	0	0	0	0	0	0	0	0	0
880	Municipio_46	Uni4671780	1	1	1	1	1	1	1	1	1	1	1	1	1	1	1	1	1	1	1	1	1	1	0	1	1	1	0	0	1	1	1	0	1	1	1	1	1	1	1	1	1	1	0	1	1	1	1
881	Municipio_345	Uni3452754	0	1	0	1	0	1	0	1	0	1	1	1	1	1	0	1	1	1	1	1	1	1	0	1	1	1	1	1	1	1	0	1	1	1	1	1	1	1	1	1	1	1	0	1	1	1	1
882	Municipio_345	Uni3452755	1	0	1	1	0	1	0	1	1	1	1	1	0	1	1	1	1	1	1	1	1	1	0	1	1	1	1	1	1	1	1	1	1	1	1	1	1	1	1	1	1	1	0	0	1	1	1
883	Municipio_345	Uni3452755	1	1	1	1	0	1	0	1	0	1	1	1	1	1	0	1	1	1	1	1	1	1	0	1	1	1	1	1	1	1	1	1	1	1	1	1	1	1	1	1	1	1	0	1	1	1	1
884	Municipio_345	Uni3453051	1	1	1	1	1	1	0	1	1	0	1	1	1	1	1	1	1	1	1	1	1	1	0	1	1	1	1	1	1	1	1	1	1	1	1	1	1	1	1	1	1	1	0	1	1	1	1
885	Municipio_345	Uni3453051	1	1	0	1	1	1	0	1	0	1	1	1	1	1	1	1	1	1	1	1	1	1	0	1	1	1	1	1	1	1	1	1	1	1	1	1	1	1	1	1	1	1	0	1	1	1	1
886	Municipio_345	Uni3453500	1	1	1	1	0	1	0	1	1	1	1	1	1	1	0	1	1	1	1	1	1	1	0	1	1	1	1	1	1	1	1	1	1	1	1	1	1	1	1	1	1	1	0	1	1	1	1
887	Municipio_345	Uni3455510	1	1	1	1	0	1	0	0	0	1	1	1	1	1	1	1	1	1	1	1	1	1	0	1	1	1	1	1	1	1	1	1	1	1	1	1	1	1	1	1	1	1	0	1	1	1	1
888	Municipio_345	Uni3457259	1	1	0	1	0	1	0	1	1	1	1	1	1	1	1	1	1	1	1	1	1	1	0	1	1	1	1	1	1	1	1	1	1	1	1	1	1	1	1	1	1	1	0	1	1	1	1
889	Municipio_14	Uni1420254	0	0	0	1	1	0	0	1	0	1	0	0	1	1	0	1	1	1	1	1	1	1	1	1	1	1	0	0	0	1	0	1	0	1	0	1	0	1	0	1	0	1	0	0	0	1	0
890	Municipio_14	Uni1420343	N/A	N/A	N/A	N/A	N/A	N/A	N/A	N/A	N/A	N/A	N/A	N/A	N/A	N/A	N/A	N/A	N/A	N/A	N/A	N/A	N/A	N/A	N/A	N/A	N/A	N/A	N/A	N/A	N/A	N/A	N/A	N/A	N/A	N/A	N/A	N/A	N/A	N/A	N/A	N/A	N/A	N/A	N/A	N/A	N/A	N/A	N/A
891	Municipio_14	Uni1420388	0	0	0	1	1	1	1	1	0	1	1	0	1	1	1	1	1	1	1	1	1	1	1	1	1	1	1	1	1	1	1	1	1	1	1	1	1	1	1	1	1	1	1	1	1	1	1
892	Municipio_14	Uni1420640	1	1	0	0	0	0	0	1	0	1	1	1	1	1	0	1	1	1	1	1	1	1	0	1	1	1	0	0	0	0	0	0	0	0	0	0	0	0	0	0	0	0	0	0	0	0	0
893	Municipio_14	Uni1428061	0	0	0	0	0	0	0	0	0	0	1	1	1	1	1	0	1	1	0	1	0	1	0	1	1	1	0	0	0	0	0	0	0	0	0	0	0	0	0	0	0	0	0	0	0	0	0
894	Municipio_14	Uni1428116	1	1	0	0	0	1	0	1	0	0	1	1	0	1	0	1	1	1	0	0	1	1	1	1	1	1	0	0	0	0	0	0	0	0	0	0	0	0	0	0	0	0	0	0	0	0	0
895	Municipio_14	Uni1435409	1	0	0	0	1	1	0	1	0	0	1	0	1	1	0	0	1	1	1	1	0	1	1	1	1	1	0	0	0	0	0	0	0	0	0	0	0	0	0	0	0	0	0	0	0	0	0
896	Municipio_14	Uni1435410	1	0	0	0	0	0	0	0	0	0	1	0	1	1	0	0	1	1	1	1	0	0	0	1	1	1	0	0	0	0	0	0	0	0	0	0	0	0	0	0	0	0	0	0	0	0	0
897	Municipio_14	Uni1435411	0	0	0	0	0	0	0	0	0	0	0	0	1	1	0	0	1	1	1	1	1	0	0	1	1	1	0	0	0	0	0	0	0	0	0	0	0	0	0	0	0	0	0	0	0	0	0
898	Municipio_14	Uni1435411	0	0	0	0	0	0	1	0	0	0	1	0	1	1	0	0	1	1	1	1	0	0	0	0	1	1	0	0	0	0	0	0	0	0	0	0	0	0	0	0	0	0	0	0	0	0	0
899	Municipio_14	Uni1437979	1	1	0	0	0	0	0	1	0	0	1	1	1	1	0	0	1	1	1	1	1	1	0	1	1	1	0	0	0	0	0	0	0	0	0	0	0	0	0	0	0	0	0	0	0	0	0
900	Municipio_14	Uni1451011	1	1	1	1	0	0	1	1	0	0	1	0	1	1	0	1	1	1	0	0	0	0	1	1	1	1	0	1	1	1	1	1	1	1	1	1	1	1	1	1	1	1	1	1	1	1	1
901	Municipio_346	Uni3462750	0	0	0	1	0	0	0	1	0	1	1	1	0	1	0	1	0	1	0	0	0	0	0	1	1	1	0	1	0	1	0	1	0	1	0	1	0	1	0	1	0	1	0	1	0	1	0
902	Municipio_346	Uni3463335	0	0	0	0	1	1	0	1	0	0	1	1	0	0	0	1	1	1	0	0	0	1	0	0	1	1	0	0	0	0	0	0	0	0	0	0	0	0	0	0	0	0	0	0	0	0	0
903	Municipio_347	Uni3475846	1	1	1	1	0	1	1	1	0	1	1	1	1	1	1	1	1	1	1	0	1	0	0	1	1	1	1	1	1	1	1	1	1	1	1	1	1	1	0	1	1	1	1	1	1	1	1
904	Municipio_347	Uni3477297	1	1	1	1	1	1	1	1	1	1	1	1	1	1	1	1	1	1	1	0	1	0	1	1	1	1	1	1	1	1	1	1	1	1	1	1	1	1	1	1	1	1	1	1	1	1	1
905	Municipio_347	Uni3477609	1	1	1	1	1	1	1	1	0	0	1	0	1	1	1	1	1	1	1	0	1	0	1	1	1	1	1	1	1	1	1	1	1	1	1	1	1	1	1	1	1	1	1	1	1	1	1
906	Municipio_347	Uni3477648	1	0	1	1	1	1	1	1	1	0	1	0	1	1	1	1	1	1	1	0	0	0	1	0	1	1	1	1	1	1	1	1	1	1	1	1	1	1	1	1	1	1	1	1	1	1	1
907	Municipio_65	Uni6520328	0	0	1	1	0	0	1	1	0	1	1	0	1	1	1	1	1	1	0	0	1	1	1	1	1	1	0	0	1	1	1	1	1	1	1	1	1	1	1	1	1	1	1	1	1	1	1
908	Municipio_65	Uni6520397	1	1	1	1	0	1	1	1	0	1	1	1	1	1	1	1	1	1	0	0	0	0	1	1	1	1	0	0	1	1	1	1	1	1	1	1	1	1	1	1	1	1	1	1	1	1	1
909	Municipio_65	Uni6520871	0	0	1	1	1	0	1	1	1	1	1	1	1	1	1	1	1	1	0	0	1	0	1	1	1	1	0	0	1	1	1	1	1	1	1	1	1	1	1	1	1	1	1	1	1	1	1
910	Municipio_65	Uni6535009	0	0	1	1	0	0	1	1	1	1	1	0	0	1	1	1	1	1	0	0	1	1	1	1	1	1	0	0	1	1	1	1	1	1	1	1	1	1	1	1	1	1	1	1	1	1	1
911	Municipio_65	Uni6551271	0	0	1	1	0	1	0	1	0	1	1	1	1	1	0	1	1	1	1	1	0	1	1	1	1	1	0	0	1	1	1	1	1	1	1	1	1	1	1	1	1	1	0	1	1	1	1
912	Municipio_65	Uni6554344	1	1	1	1	1	1	1	1	1	1	1	1	1	1	1	1	1	1	1	1	1	1	0	1	1	1	1	1	1	1	1	1	1	1	1	1	1	1	1	1	1	1	1	1	1	1	1
913	Municipio_65	Uni6556224	1	1	0	1	0	0	1	1	1	1	1	1	1	1	1	1	1	1	1	0	1	1	1	1	1	1	0	0	1	1	1	1	1	1	1	1	1	1	1	1	1	1	1	1	1	1	1
914	Municipio_65	Uni6561173	0	0	1	1	0	0	1	1	0	1	1	1	1	1	1	1	1	1	0	0	1	1	1	1	1	1	0	0	1	1	1	1	1	1	1	1	1	1	1	1	1	1	1	1	1	1	1
915	Municipio_65	Uni6569892	1	1	1	1	0	0	0	1	1	1	1	1	1	1	1	1	1	1	0	0	1	1	1	1	1	1	0	0	1	1	1	1	1	1	1	1	1	1	1	1	1	1	1	1	1	1	1
916	Municipio_65	Uni6573217	0	1	1	1	0	0	1	1	1	1	1	1	1	1	1	1	1	1	0	0	1	1	1	1	1	1	0	0	1	1	1	1	1	1	1	1	1	1	1	1	1	1	1	1	1	1	1
917	Municipio_232	Uni2322070	1	1	1	1	1	1	1	1	1	1	1	1	1	1	0	1	1	1	1	1	1	1	0	1	1	1	1	1	1	1	1	1	1	1	1	1	1	1	1	1	1	1	1	1	1	1	1
918	Municipio_348	Uni3486218	1	1	1	1	1	1	1	1	1	1	1	1	1	1	0	1	1	1	1	1	1	1	0	1	1	1	0	1	1	1	1	1	1	1	1	1	1	1	0	1	1	1	0	1	1	1	1
919	Municipio_349	Uni3494048	1	1	1	1	0	1	0	1	1	1	1	1	1	1	0	1	1	1	1	0	1	1	0	1	1	1	0	0	1	1	1	1	1	1	1	1	1	1	1	1	1	1	1	1	1	1	1
920	Municipio_350	Uni3502090	0	0	0	0	1	1	0	1	0	0	1	1	1	1	0	0	1	1	0	0	0	1	0	0	1	1	0	0	0	0	0	0	0	0	0	0	0	0	0	0	0	0	0	0	0	0	0
921	Municipio_176	Uni1762051	1	0	1	1	1	1	0	1	1	1	1	0	1	1	1	1	1	1	1	1	1	1	1	1	1	1	1	1	1	1	1	1	1	1	1	1	1	1	1	1	1	1	0	1	1	1	1
922	Municipio_80	Uni8020343	1	1	1	1	0	1	1	1	1	1	1	1	1	1	0	1	1	1	0	1	0	1	0	1	1	1	1	1	1	1	1	1	1	1	1	1	1	1	1	1	1	1	1	1	1	1	1
923	Municipio_242	Uni2422072	1	1	1	1	1	1	0	1	0	1	1	0	1	1	1	1	1	1	0	1	0	1	0	1	1	1	0	1	1	1	1	1	0	1	1	1	1	1	1	1	1	1	1	1	1	1	1
924	Municipio_242	Uni2422790	0	1	1	1	0	1	0	1	1	1	1	0	1	1	0	1	1	1	0	1	0	1	0	1	1	1	1	1	1	1	1	1	1	1	1	1	1	1	1	1	1	1	1	1	1	1	1
925	Municipio_242	Uni2422791	1	1	1	1	1	1	1	1	0	1	1	1	1	1	0	1	1	1	0	1	0	1	1	1	1	1	0	1	1	1	1	1	1	1	0	1	1	1	0	1	1	1	0	1	1	1	1
926	Municipio_242	Uni2426374	0	1	1	1	1	1	0	1	0	1	1	1	1	1	1	1	1	1	1	1	1	1	0	1	1	1	1	1	1	1	1	1	1	1	1	1	1	1	1	1	1	1	1	1	1	1	1
927	Municipio_259	Uni2592079	1	1	1	1	1	1	1	1	1	1	1	1	1	1	0	1	1	1	1	1	1	1	1	1	1	1	1	1	1	1	1	1	1	1	1	1	1	1	1	1	1	1	0	1	1	1	1
928	Municipio_351	Uni3512750	1	0	1	1	1	1	0	1	1	1	1	1	1	1	1	1	1	1	1	1	0	1	1	1	1	1	1	1	1	1	1	1	1	1	1	1	1	1	1	1	1	1	0	1	1	1	1
929	Municipio_351	Uni3512750	1	1	1	1	1	1	0	1	1	1	1	1	1	1	1	1	1	1	1	0	1	1	1	1	0	0	0	0	1	1	1	1	1	1	1	1	1	1	1	1	1	1	0	1	1	1	1
930	Municipio_166	Uni1662049	1	1	1	1	1	1	1	1	1	1	1	1	1	1	1	1	1	1	0	1	1	0	1	1	1	1	0	0	0	0	0	0	0	0	0	0	0	0	0	0	0	0	0	0	0	0	0
931	Municipio_166	Uni1662092	0	1	0	0	1	1	0	1	0	0	1	0	1	0	0	0	1	1	0	0	0	0	1	1	1	1	0	0	0	0	0	0	0	0	0	0	0	0	0	0	0	0	0	0	0	0	0
932	Municipio_269	Uni2692088	1	1	1	1	0	1	0	1	1	1	1	1	1	1	1	1	1	1	0	1	1	1	1	1	1	1	1	1	1	1	1	1	1	1	1	1	1	1	1	1	1	1	0	1	1	1	1
933	Municipio_34	Uni3420284	1	1	0	1	0	0	1	1	1	1	1	1	1	1	0	1	1	1	1	1	1	1	1	1	1	1	1	1	1	1	1	1	1	1	0	1	1	1	1	1	1	1	0	1	1	1	1
934	Municipio_352	Uni3522716	1	1	1	1	1	1	0	1	0	0	1	0	1	1	1	1	1	1	1	1	1	0	0	1	1	1	0	0	1	1	1	1	1	1	1	1	1	1	0	1	1	1	1	1	1	1	1
935	Municipio_352	Uni3527549	N/A	N/A	N/A	N/A	N/A	N/A	N/A	N/A	N/A	N/A	N/A	N/A	N/A	N/A	N/A	N/A	N/A	N/A	N/A	N/A	N/A	N/A	N/A	N/A	N/A	N/A	N/A	N/A	N/A	N/A	N/A	N/A	N/A	N/A	N/A	N/A	N/A	N/A	N/A	N/A	N/A	N/A	N/A	N/A	N/A	N/A	N/A
936	Municipio_175	Uni1752051	1	1	1	1	0	0	0	1	1	1	1	1	1	1	1	1	1	1	1	1	1	1	1	1	1	1	1	1	1	1	1	1	1	1	1	1	1	1	1	1	1	1	0	1	1	1	1
937	Municipio_353	Uni3532751	1	1	0	1	1	1	1	1	0	0	1	0	1	1	0	1	1	1	1	1	1	0	1	1	1	1	0	0	1	1	1	1	1	1	1	1	1	1	1	1	1	1	0	1	1	1	1
938	Municipio_353	Uni3532751	0	0	1	1	0	0	0	1	0	0	0	1	1	0	0	1	1	1	1	1	1	0	1	1	1	1	0	0	1	1	1	1	1	1	1	1	1	1	1	1	1	1	0	1	1	1	1
939	Municipio_353	Uni3532751	1	1	0	1	0	1	1	1	0	0	1	1	1	1	0	1	1	1	1	1	1	0	1	1	1	1	0	0	1	1	1	1	1	1	1	1	1	1	1	1	1	1	0	1	1	1	1
940	Municipio_353	Uni3535611	1	1	0	1	1	1	1	1	0	1	1	1	1	1	0	1	1	1	1	1	1	0	0	1	1	1	0	0	1	1	1	1	1	1	1	1	1	1	1	1	1	1	1	1	1	1	1
941	Municipio_353	Uni3535611	0	0	1	1	0	1	0	1	0	0	0	0	1	0	0	1	1	1	1	1	0	0	0	1	1	1	0	0	1	1	1	1	1	1	1	1	0	1	1	1	1	1	1	1	0	1	1
942	Municipio_353	Uni3537286	1	0	0	1	1	1	1	1	1	1	1	1	1	1	0	1	1	1	1	1	1	0	1	1	1	1	0	0	1	1	1	1	1	1	1	1	1	1	1	1	1	1	1	1	1	1	1
943	Municipio_354	Uni3542090	1	1	0	1	1	1	1	1	1	1	1	1	1	1	0	1	1	1	0	0	0	0	0	1	1	1	0	0	1	1	1	1	0	1	0	1	1	1	0	1	1	1	0	1	1	1	1
944	Municipio_354	Uni3542090	0	0	1	1	0	0	1	1	0	0	1	1	1	1	0	1	1	1	0	1	1	1	1	1	1	1	0	0	1	1	1	1	1	1	1	1	1	1	1	1	1	1	0	1	1	1	1
945	Municipio_354	Uni3542091	1	1	1	1	1	1	1	1	1	1	1	1	1	1	1	1	1	1	0	0	0	1	1	1	1	1	0	0	1	1	1	1	1	1	1	1	1	1	1	1	1	1	0	1	1	1	1
946	Municipio_354	Uni3542747	1	1	1	1	0	1	1	1	1	1	1	1	1	1	1	1	1	1	0	1	0	1	1	1	1	1	1	1	1	1	1	1	1	1	1	1	1	1	1	1	1	1	1	1	1	1	1
947	Municipio_354	Uni3542747	1	1	1	1	0	0	0	1	0	1	1	0	1	1	1	1	1	1	1	1	0	1	0	1	1	1	0	0	1	1	1	1	1	1	1	1	1	1	1	1	1	1	0	1	1	1	1
948	Municipio_354	Uni3542747	0	0	0	0	0	0	0	1	0	0	1	0	1	1	0	0	1	1	0	0	1	0	0	0	1	1	0	0	0	0	0	0	0	0	0	0	0	0	0	0	0	0	0	0	0	0	0
949	Municipio_354	Uni3546446	1	1	0	0	1	1	1	1	1	1	1	1	1	1	0	0	1	1	0	0	0	0	0	1	1	1	0	0	0	0	0	0	0	0	0	0	0	0	0	0	0	0	0	0	0	0	0
950	Municipio_354	Uni3546446	1	1	0	1	1	1	0	1	0	1	1	1	1	1	1	0	1	1	0	0	0	0	0	1	1	1	0	0	0	0	0	0	0	0	0	0	0	0	0	0	0	0	0	0	0	0	0
951	Municipio_354	Uni3546446	1	1	1	1	0	1	0	1	1	1	1	1	1	1	0	1	1	1	0	0	0	0	1	1	1	1	0	0	0	0	0	0	0	0	0	0	0	0	0	0	0	0	0	0	0	0	0
952	Municipio_354	Uni3546446	1	1	0	0	1	0	1	1	0	0	1	1	1	1	0	0	1	1	0	0	0	0	1	1	1	1	0	0	0	0	0	0	0	0	0	0	0	0	0	0	0	0	0	0	0	0	0
953	Municipio_354	Uni3547038	1	1	0	1	1	1	1	1	1	1	1	1	1	1	1	0	1	1	0	0	0	0	0	1	1	1	0	0	0	0	0	0	0	0	0	0	0	0	0	0	0	0	0	0	0	0	0
954	Municipio_354	Uni3547102	1	1	1	1	0	1	1	1	1	1	1	1	1	1	0	1	1	1	0	0	0	0	0	1	1	1	1	0	0	1	1	1	0	1	0	1	1	1	1	1	1	1	1	1	0	1	1
955	Municipio_221	Uni2212064	1	1	1	1	0	1	1	1	1	1	1	1	1	1	0	1	1	1	1	1	1	1	1	1	1	1	1	1	1	1	1	1	1	1	1	1	1	1	1	1	1	1	1	1	1	1	1
956	Municipio_38	Uni3820285	1	1	1	1	0	1	1	1	1	1	1	1	1	1	1	1	1	1	1	1	1	1	1	1	1	1	1	1	1	1	1	1	1	1	1	1	1	1	1	1	1	1	1	1	1	1	1
957	Municipio_207	Uni2072060	1	1	1	1	1	1	1	1	1	1	1	1	1	1	1	1	1	1	1	1	1	1	0	1	1	1	1	1	1	1	1	1	1	1	1	1	1	1	1	1	1	1	1	1	1	1	1
958	Municipio_140	Uni1402043	0	1	1	1	0	1	0	1	1	1	1	1	1	1	1	1	1	1	1	1	1	1	1	1	1	1	1	1	1	1	1	1	1	1	1	1	1	1	1	1	1	1	1	1	1	1	1
959	Municipio_124	Uni1242041	0	0	1	1	0	0	1	1	0	0	0	1	1	0	1	1	1	1	0	0	0	0	1	0	0	0	0	0	1	1	0	1	1	1	1	1	1	1	1	1	1	1	1	1	1	1	1
960	Municipio_124	Uni1242041	1	1	1	1	0	1	1	1	0	0	1	1	1	1	1	1	1	1	0	0	0	0	1	1	0	0	0	0	1	1	1	1	1	1	1	1	1	1	1	1	1	1	1	1	1	1	1
961	Municipio_124	Uni1242041	1	1	1	1	1	1	0	1	0	0	1	1	1	1	1	1	1	1	0	0	0	0	1	1	0	0	0	0	1	1	0	1	1	1	1	1	1	1	1	1	1	1	1	1	1	1	1
962	Municipio_124	Uni1247706	1	1	1	1	1	1	0	1	0	0	1	1	0	0	1	1	1	1	0	0	0	0	1	0	1	0	0	0	1	1	1	1	1	1	1	1	1	1	1	1	1	1	1	1	1	1	1
963	Municipio_124	Uni1242041	1	0	1	1	0	0	1	1	0	0	0	1	1	1	1	1	1	1	0	0	0	0	1	0	0	0	0	0	1	1	0	1	1	1	1	1	1	1	1	1	1	1	1	1	1	1	1
964	Municipio_124	Uni1242041	0	1	1	1	0	1	1	1	0	0	1	1	1	1	1	1	1	1	0	0	0	0	1	1	0	0	0	0	1	1	1	1	1	1	1	1	1	1	1	1	1	1	1	1	1	1	1
965	Municipio_124	Uni1242041	1	1	1	1	1	1	0	1	0	0	1	1	1	1	1	1	1	1	0	0	0	0	1	1	0	0	0	0	1	1	0	1	1	1	1	1	1	1	1	1	1	1	1	1	1	1	1
966	Municipio_124	Uni1247706	0	1	1	1	1	1	0	1	0	0	1	1	1	0	1	1	1	1	0	0	1	0	1	0	1	0	0	0	1	1	1	1	1	1	1	1	1	1	1	1	1	1	1	1	1	1	1
967	Municipio_212	Uni2122061	1	1	0	0	0	1	1	1	1	0	1	0	1	1	0	1	1	1	0	0	0	0	1	1	1	0	0	0	0	0	0	0	0	0	0	0	0	0	0	0	0	0	0	0	0	0	0
968	Municipio_212	Uni2122065	1	1	1	1	0	1	0	1	1	1	1	1	1	1	0	1	1	1	0	0	1	0	1	1	1	1	1	1	1	1	1	1	1	1	1	1	1	1	1	1	1	1	1	1	1	1	1
969	Municipio_212	Uni2122065	1	1	1	1	1	1	1	1	1	1	1	1	1	1	0	1	1	1	1	0	1	0	0	1	1	1	0	0	1	0	1	0	1	0	1	0	1	0	1	0	1	0	1	0	1	0	1
970	Municipio_212	Uni2122074	1	1	1	1	1	1	1	1	1	1	1	0	1	1	1	1	1	1	1	1	1	0	0	1	1	1	1	1	1	1	1	1	1	1	1	1	1	1	1	1	1	1	1	1	1	1	1
971	Municipio_212	Uni2123979	1	1	1	1	0	1	1	1	0	1	1	1	1	1	1	1	1	1	0	0	1	1	0	1	1	1	1	1	1	1	1	1	1	1	1	1	1	1	1	1	1	1	1	1	1	1	1
972	Municipio_104	Uni1042037	1	1	0	0	1	1	0	1	0	0	1	1	1	1	1	0	1	1	0	0	1	0	1	1	1	1	1	0	1	0	1	0	1	0	0	0	1	0	0	0	1	0	0	0	1	0	1
973	Municipio_104	Uni1042045	1	0	0	0	0	1	1	1	0	0	1	1	1	1	1	0	1	1	0	0	1	0	0	1	1	1	1	0	1	0	1	0	1	0	1	0	1	0	1	0	1	0	1	0	1	0	1
974	Municipio_104	Uni1042051	1	1	1	1	0	1	1	1	1	1	1	0	1	1	1	1	1	1	1	1	1	0	1	1	1	1	1	1	1	1	1	1	1	1	1	1	1	1	1	1	1	1	0	1	1	1	1
975	Municipio_104	Uni1042056	0	0	1	1	1	1	0	1	0	1	1	1	1	1	1	1	1	1	1	1	1	0	1	1	1	1	0	1	1	1	1	1	1	1	1	1	1	1	0	1	1	1	0	1	0	1	1
976	Municipio_104	Uni1042058	0	0	1	1	0	1	1	1	1	1	1	1	1	1	1	1	1	1	1	1	1	0	1	1	1	1	0	1	1	1	1	1	0	1	0	1	1	1	1	1	1	1	0	1	1	1	0
977	Municipio_104	Uni1043768	1	0	1	0	0	0	0	1	1	0	1	1	1	1	1	1	1	1	1	1	1	0	1	1	1	1	1	1	1	1	1	1	1	1	1	1	1	1	1	1	1	1	0	1	1	1	1
978	Municipio_104	Uni1047189	1	0	1	0	1	0	0	1	1	0	1	0	1	1	1	0	1	1	0	0	1	0	1	1	1	1	0	0	0	0	0	0	0	0	0	0	0	0	0	0	0	0	0	0	0	0	0
979	Municipio_210	Uni2102060	1	1	1	1	1	1	0	1	1	1	1	1	1	1	0	1	1	1	1	1	0	1	1	1	1	1	1	1	1	1	1	1	1	1	1	1	1	1	1	1	1	1	0	1	1	1	1
980	Municipio_210	Uni2106626	1	1	1	1	1	1	0	1	0	1	1	1	0	1	0	1	1	1	1	0	0	0	0	1	1	1	1	1	1	1	1	1	1	1	1	1	1	1	1	1	1	1	0	1	1	1	1
981	Municipio_355	Uni3552716	1	1	1	1	1	1	1	1	1	1	1	1	1	1	0	1	1	1	1	1	1	1	1	1	1	1	1	1	1	1	1	1	1	1	1	1	1	1	1	1	1	1	0	1	1	1	1
982	Municipio_10	Uni1020250	1	1	1	1	1	1	1	1	1	1	1	0	1	1	1	1	1	1	1	1	1	1	0	1	1	1	0	0	1	1	1	1	1	1	1	1	1	1	1	1	1	1	0	1	1	1	1
983	Municipio_10	Uni1020251	1	0	1	1	0	1	0	1	1	1	1	0	1	1	1	1	1	1	1	1	0	0	1	1	1	1	0	0	1	1	1	1	1	1	1	1	1	1	1	1	1	1	1	1	1	1	1
984	Municipio_10	Uni1020353	1	1	1	1	1	1	1	1	1	1	1	1	1	1	0	1	1	1	1	1	1	1	1	1	1	1	0	1	1	1	1	1	1	1	1	1	1	1	1	1	1	1	1	0	1	1	1
985	Municipio_10	Uni1020447	1	1	1	1	1	1	1	1	1	1	1	0	1	1	1	1	1	1	1	1	1	0	1	1	1	1	0	1	1	1	1	1	1	1	1	1	1	1	1	1	1	1	0	1	1	1	1
986	Municipio_10	Uni1020489	1	1	1	1	0	1	0	1	1	1	1	0	1	1	0	1	1	1	1	1	1	1	1	1	1	1	0	0	1	1	1	1	1	1	1	1	1	1	1	1	1	1	1	1	1	1	1
987	Municipio_10	Uni1020560	N/A	N/A	N/A	N/A	N/A	N/A	N/A	N/A	N/A	N/A	N/A	N/A	N/A	N/A	N/A	N/A	N/A	N/A	N/A	N/A	N/A	N/A	N/A	N/A	N/A	N/A	N/A	N/A	N/A	N/A	N/A	N/A	N/A	N/A	N/A	N/A	N/A	N/A	N/A	N/A	N/A	N/A	N/A	N/A	N/A	N/A	N/A
988	Municipio_10	Uni1038825	1	1	1	1	1	1	1	1	0	0	1	1	1	1	0	1	1	1	1	1	0	0	1	0	1	1	0	0	1	1	1	1	1	1	1	1	1	1	1	1	1	1	0	1	1	1	1
989	Municipio_356	Uni3563003	0	0	0	1	0	0	0	1	0	0	0	1	1	1	1	1	1	1	1	1	0	1	1	1	1	1	0	0	1	1	0	1	1	1	1	1	1	1	1	1	1	1	1	1	1	1	1
990	Municipio_356	Uni3563003	1	1	1	1	0	1	1	1	1	1	1	0	1	1	0	1	1	1	0	0	1	0	1	1	1	1	0	0	1	1	1	1	1	1	1	1	1	1	1	1	1	1	1	1	1	1	1
991	Municipio_356	Uni3563003	1	1	1	1	0	1	1	1	1	1	1	1	1	1	1	1	1	1	1	1	1	1	1	1	1	1	0	0	1	1	1	1	1	1	1	1	1	1	1	1	1	1	1	1	1	1	1
992	Municipio_356	Uni3563342	0	0	1	1	0	0	0	1	0	0	1	1	1	1	0	1	1	1	1	1	0	0	0	1	1	1	0	0	1	1	1	1	1	1	1	1	1	1	1	1	1	1	1	1	1	1	1
993	Municipio_356	Uni3563342	1	0	1	1	0	0	0	0	0	0	1	0	1	1	0	1	1	1	1	1	0	0	1	1	0	0	0	0	1	1	1	1	1	1	1	1	1	1	1	1	1	1	1	1	1	1	1
994	Municipio_356	Uni3566559	1	1	1	1	1	1	1	1	1	1	1	1	1	1	0	1	1	1	0	1	0	0	1	1	1	1	0	0	1	1	1	1	1	1	1	1	1	1	1	1	1	1	1	1	1	1	1
995	Municipio_356	Uni3566650	1	1	1	1	1	0	1	1	1	1	1	1	1	1	1	0	1	1	0	1	1	0	0	1	0	0	0	0	1	1	1	1	1	1	1	1	1	1	1	1	1	1	1	1	1	1	1
996	Municipio_356	Uni3566756	1	1	1	1	1	1	1	1	1	1	1	1	1	1	0	1	1	1	1	1	1	0	0	1	0	0	0	0	1	1	1	1	1	0	1	1	1	1	1	1	1	1	1	1	1	1	1
997	Municipio_356	Uni3567020	1	1	1	1	1	0	0	1	1	1	1	1	1	1	0	1	1	1	1	1	0	1	1	1	0	0	0	0	1	1	1	1	1	1	1	1	1	1	1	1	1	1	1	1	1	1	1
998	Municipio_356	Uni3567020	1	1	1	1	1	1	0	1	1	1	1	1	1	1	1	1	1	1	1	1	0	0	1	1	1	1	0	0	1	1	1	0	1	1	1	1	1	1	1	1	1	1	0	1	1	1	1
999	Municipio_356	Uni3567781	1	1	0	1	1	1	1	1	1	1	1	1	1	1	0	1	1	1	0	1	0	0	1	1	0	0	0	0	1	1	1	1	1	1	1	1	1	1	1	1	1	1	1	1	1	1	1
1000	Municipio_75	Uni7520341	1	1	1	1	0	1	0	1	1	1	1	1	1	1	0	1	1	1	1	1	1	1	1	1	1	1	1	1	1	1	1	1	1	1	1	1	1	1	1	1	1	1	1	1	1	1	1
1001	Municipio_75	Uni7520707	1	1	1	1	0	0	1	1	1	1	1	1	1	1	0	1	1	1	1	1	0	0	1	1	1	1	1	1	1	1	1	1	1	1	1	1	1	1	1	1	1	1	0	1	1	1	1
1002	Municipio_75	Uni7532888	1	1	1	1	0	0	1	1	0	1	1	1	1	1	1	1	1	1	1	1	1	0	1	1	1	1	1	1	1	1	1	1	1	1	1	1	1	1	1	1	1	1	1	1	1	1	1
1003	Municipio_75	Uni7534985	1	1	1	1	1	1	0	1	1	0	1	1	1	1	0	1	1	1	1	1	1	0	1	1	1	1	1	1	1	1	1	1	1	1	1	1	1	1	1	1	1	1	0	1	1	1	1
1004	Municipio_75	Uni7553557	1	1	1	1	1	1	0	1	1	1	1	1	1	1	0	1	1	1	0	1	0	0	1	1	1	1	0	1	1	1	1	1	1	1	1	1	1	1	0	1	0	1	0	1	0	1	1
1005	Municipio_75	Uni7572101	1	1	1	1	1	1	0	1	0	1	1	1	1	1	0	1	1	1	1	1	1	1	1	1	1	1	1	1	1	1	1	1	1	1	1	1	1	1	1	1	1	1	1	1	1	1	1
1006	Municipio_75	Uni7574554	0	0	1	1	1	1	0	1	0	0	1	0	1	1	1	1	1	1	1	1	0	0	1	1	1	1	1	1	1	1	1	1	1	1	1	1	1	1	1	1	1	1	1	1	1	1	1
1007	Municipio_75	Uni7574817	1	1	1	1	1	1	1	1	1	1	1	1	1	1	0	1	1	1	1	1	0	0	1	1	1	1	1	1	1	1	1	1	1	1	1	1	1	1	1	1	1	1	0	1	0	1	1
1008	Municipio_75	Uni7575072	1	1	1	1	1	1	0	1	0	1	1	1	1	1	0	1	1	1	0	1	0	0	1	1	1	1	1	1	1	1	1	0	1	1	1	0	0	1	1	1	0	1	0	0	1	1	1
1009	Municipio_75	Uni7575077	1	1	1	1	1	1	1	1	0	1	1	1	1	1	0	1	1	1	1	1	1	0	1	1	1	1	1	1	1	1	1	1	1	1	1	1	1	1	1	1	1	1	1	1	1	1	1
1010	Municipio_16	Uni1620256	0	0	0	0	0	0	0	0	0	0	1	0	0	0	0	0	1	1	0	0	0	0	1	0	0	1	0	1	0	1	0	1	0	1	0	1	0	1	0	1	0	1	0	1	0	1	0
1011	Municipio_16	Uni1620256	0	0	0	0	1	1	1	1	0	0	1	1	0	0	0	0	1	1	0	0	0	0	1	1	0	0	0	0	0	1	0	1	0	1	0	1	0	1	0	1	0	1	0	1	1	1	0
1012	Municipio_16	Uni1620466	1	1	0	1	0	1	1	1	1	1	1	1	1	1	1	1	1	1	1	1	1	1	0	1	1	1	1	1	1	1	1	1	1	1	1	1	1	1	1	1	1	1	0	1	1	1	1
1013	Municipio_16	Uni1665358	0	0	1	1	1	1	1	1	1	1	1	0	1	1	1	1	1	1	1	1	0	1	1	0	1	1	1	1	1	1	1	1	1	1	1	1	1	1	1	1	1	1	0	1	1	1	1
1014	Municipio_357	Uni3576074	1	1	1	1	1	1	1	1	0	0	1	1	1	1	0	1	1	1	0	1	1	1	1	1	1	1	0	0	1	1	1	1	1	1	1	1	1	1	1	1	1	1	0	1	1	1	1
1015	Municipio_98	Uni9820361	1	1	1	1	1	1	1	1	1	1	1	1	1	1	0	1	1	1	1	1	1	1	0	1	1	1	1	1	1	1	1	1	1	1	1	1	1	1	1	1	1	1	0	1	1	1	1
1016	Municipio_98	Uni9820361	1	1	1	1	1	1	1	1	1	1	1	1	1	1	0	1	1	1	1	1	1	1	0	1	1	1	1	1	1	1	1	1	1	1	1	1	1	1	1	1	1	1	0	1	1	1	1
1017	Municipio_179	Uni1792052	0	1	1	1	1	1	0	1	0	1	1	0	1	1	1	1	1	1	0	0	0	0	1	1	1	1	0	1	1	1	1	1	1	1	1	1	1	1	0	1	1	1	0	1	1	1	1
1018	Municipio_179	Uni1792084	0	0	1	1	0	0	0	1	0	0	1	0	0	1	1	1	1	1	0	0	0	0	1	1	1	1	1	1	1	1	1	1	1	1	1	1	1	1	1	1	1	1	0	1	1	1	1
1019	Municipio_179	Uni1792749	1	1	0	1	1	1	1	1	0	1	1	1	1	1	1	1	1	1	0	1	0	0	0	1	1	1	1	1	1	1	1	1	1	1	1	1	1	1	1	1	1	1	0	1	1	1	1
1020	Municipio_358	Uni3584048	0	1	1	1	1	1	1	1	0	0	1	1	1	1	1	1	1	1	1	0	1	1	0	1	1	1	0	0	1	1	1	1	1	1	1	1	1	1	1	1	1	1	1	1	1	1	1
1021	Municipio_358	Uni3584049	1	1	1	1	0	1	1	1	1	1	1	0	1	1	1	0	1	1	1	1	1	0	0	1	1	1	0	1	1	1	1	1	1	1	1	1	1	1	1	1	1	1	0	1	1	1	1
1022	Municipio_358	Uni3585370	1	1	1	1	1	1	1	1	0	1	1	0	1	1	1	1	1	1	0	0	1	1	0	0	1	1	1	0	1	1	1	1	0	1	1	1	1	1	1	1	1	1	1	1	1	1	1
1023	Municipio_358	Uni3588000	1	1	1	1	1	1	1	1	1	1	0	1	1	1	0	1	1	1	1	0	1	1	0	1	1	1	0	0	1	1	1	1	0	1	1	1	1	1	1	1	1	1	1	1	1	1	1
1024	Municipio_169	Uni1692050	0	1	1	1	1	1	0	1	0	0	1	1	1	1	0	1	1	1	1	1	0	0	0	1	1	1	1	1	1	1	1	1	1	1	1	1	1	1	1	1	1	1	0	1	1	1	1
1025	Municipio_169	Uni1692062	1	1	1	1	1	1	0	1	0	0	1	0	1	1	0	1	1	1	1	1	0	0	1	1	0	0	1	1	1	1	1	1	1	1	1	1	0	1	1	1	1	1	0	1	1	1	1
1026	Municipio_169	Uni1692063	1	1	1	1	0	0	0	1	0	0	1	0	1	1	0	1	1	1	1	1	0	0	0	1	1	1	1	1	1	1	1	1	1	1	1	1	1	1	1	1	1	1	0	1	1	1	1
1027	Municipio_169	Uni1692063	0	0	1	1	1	1	0	1	0	0	1	1	1	1	0	1	1	1	1	1	0	0	1	1	1	0	1	1	1	1	1	1	1	1	1	1	1	1	1	1	1	1	1	1	1	1	1
1028	Municipio_169	Uni1695275	1	1	1	1	1	0	1	1	1	1	0	0	0	1	1	1	1	1	0	1	0	1	1	1	1	1	1	1	1	1	1	1	1	1	1	1	1	1	1	1	1	1	1	1	1	1	1
1029	Municipio_169	Uni1695499	0	0	1	1	0	0	0	1	0	0	0	0	1	1	1	1	1	1	1	1	0	0	1	1	1	0	0	1	1	1	1	1	1	1	1	1	0	1	1	1	1	1	0	1	1	1	1
1030	Municipio_169	Uni1695653	0	0	1	1	0	0	0	1	0	0	1	1	1	1	0	1	1	1	1	1	0	0	1	1	1	1	1	1	1	1	1	1	1	1	1	1	1	1	1	0	1	1	1	0	1	1	1
1031	Municipio_169	Uni1695653	1	1	1	1	1	1	0	1	0	0	1	1	1	1	0	1	1	1	1	1	0	0	1	1	1	0	1	1	1	1	1	1	1	1	1	1	1	1	1	1	1	1	1	1	1	1	1
1032	Municipio_169	Uni1695653	0	0	1	1	0	0	0	1	0	0	1	1	1	1	0	1	1	1	1	1	0	0	1	1	1	1	1	1	1	1	1	1	1	1	1	1	1	1	1	0	1	1	1	0	1	1	1
1033	Municipio_359	Uni3597594	1	1	1	1	0	0	0	1	0	1	1	1	1	1	1	1	1	1	0	0	0	1	1	1	1	1	0	0	1	1	1	1	1	1	1	1	1	1	1	1	1	1	1	1	1	1	1
1034	Municipio_111	Uni1112039	1	1	1	1	1	1	1	1	1	1	1	1	1	1	1	1	1	1	1	1	1	1	1	1	1	1	1	1	1	1	1	1	1	1	1	1	1	1	1	1	1	1	1	1	1	1	1
1035	Municipio_360	Uni3602750	1	1	1	1	1	1	0	1	0	1	1	1	1	1	1	1	1	1	1	1	1	1	0	1	1	1	1	1	1	1	1	1	1	1	1	1	1	1	1	1	1	1	0	1	1	1	1
1036	Municipio_152	Uni1522045	1	0	0	1	0	1	1	1	0	0	1	0	1	1	0	1	1	1	1	1	1	1	1	1	1	0	0	1	0	1	0	1	0	1	0	1	0	1	0	1	0	1	0	1	0	1	0
1037	Municipio_152	Uni1522065	1	1	1	1	1	1	1	1	1	1	1	1	1	1	1	1	1	1	1	1	1	1	0	1	1	1	1	1	1	1	1	1	1	1	1	1	1	1	1	1	1	1	0	0	1	1	1
1038	Municipio_361	Uni3613018	0	0	1	1	0	0	0	0	0	0	1	1	1	1	1	1	1	1	1	1	0	0	0	0	1	1	1	1	1	1	1	1	1	1	1	1	1	1	1	1	1	1	1	1	1	1	1
1039	Municipio_100	Uni1002036	1	1	1	0	0	0	0	0	0	0	1	1	1	1	1	1	1	1	0	0	0	0	1	1	1	1	0	0	1	1	1	1	1	1	1	1	1	1	1	1	1	1	1	1	1	1	1
1040	Municipio_100	Uni1006472	1	1	0	1	0	1	1	1	0	0	1	1	1	1	1	1	1	1	0	0	0	0	1	1	1	1	0	0	1	1	1	1	1	1	1	1	1	1	1	1	1	1	0	1	1	1	1
1041	Municipio_196	Uni1962055	1	0	1	1	1	1	1	1	0	1	1	1	1	1	1	1	1	1	1	1	1	1	1	1	1	1	1	1	0	1	1	1	1	1	1	1	1	1	1	1	1	1	0	1	1	1	1
1042	Municipio_79	Uni7920342	1	1	1	1	1	1	1	1	1	1	1	1	1	1	0	1	1	1	1	1	1	1	1	1	1	1	1	1	1	1	1	1	1	1	1	1	1	1	1	1	1	1	0	1	1	1	1
1043	Municipio_79	Uni7920528	1	1	0	1	1	1	1	1	1	1	1	1	1	1	1	1	1	1	1	1	1	1	1	1	1	1	1	1	1	1	1	1	1	1	1	1	1	1	1	1	1	1	1	1	1	1	1
1044	Municipio_362	Uni3623823	1	1	1	1	1	1	1	1	1	1	1	1	1	1	0	1	1	1	1	1	1	1	1	1	1	1	1	1	1	1	1	1	1	1	1	1	1	1	1	1	1	1	1	1	1	1	1
1045	Municipio_362	Uni3623842	1	1	1	1	1	0	1	1	1	1	1	1	1	1	1	1	1	1	1	1	1	0	0	1	1	1	1	1	1	1	1	1	1	1	1	1	1	1	1	1	1	1	1	1	1	1	1
1046	Municipio_363	Uni3632747	0	0	1	1	0	0	1	1	0	0	0	0	1	1	1	1	1	1	0	0	1	0	1	1	1	0	0	0	1	1	1	1	1	1	1	1	1	1	1	1	1	1	1	1	1	1	1
1047	Municipio_363	Uni3633200	1	1	1	0	1	0	1	1	0	0	1	1	1	1	1	0	1	1	1	1	0	0	0	1	1	1	1	0	1	0	1	0	1	0	1	0	1	0	1	0	1	0	1	0	1	0	1
1048	Municipio_363	Uni3633439	0	1	0	0	1	0	0	1	1	0	1	0	1	1	0	0	1	1	1	1	0	0	0	0	1	0	0	0	0	0	0	0	0	0	0	0	0	0	0	0	0	0	0	0	0	0	0
1049	Municipio_364	Uni3645870	1	1	0	1	1	0	1	1	0	1	1	0	0	1	1	1	1	1	1	1	1	0	0	0	1	1	1	1	1	1	1	1	1	1	1	1	1	1	1	1	1	1	1	1	1	1	1
1050	Municipio_364	Uni3647350	1	1	0	0	1	1	1	1	0	1	1	1	1	1	0	0	1	1	0	0	0	0	0	1	1	1	0	0	0	0	0	0	0	0	0	0	0	0	0	0	0	0	0	0	0	0	0
1051	Municipio_365	Uni3652750	1	1	1	1	1	1	1	1	1	1	1	1	1	1	1	1	1	1	1	1	1	1	1	1	1	1	1	1	1	1	1	1	1	1	1	1	1	1	1	1	1	1	1	1	1	1	1
1052	Municipio_240	Uni2402071	1	1	0	1	1	1	1	1	1	1	1	1	1	1	1	1	1	1	1	1	1	1	1	1	1	1	1	1	1	1	1	1	1	1	1	1	1	1	1	1	1	1	1	1	1	1	1
1053	Municipio_20	Uni2020264	1	1	1	1	1	1	1	1	0	1	1	1	1	1	0	1	1	1	1	1	0	0	0	1	1	1	0	0	1	1	1	1	1	1	1	1	1	1	0	1	1	1	1	1	1	1	1
1054	Municipio_20	Uni2020264	1	0	1	1	0	1	1	1	0	1	1	1	1	1	0	1	1	1	1	1	1	1	0	1	1	1	0	0	0	1	1	1	0	1	1	1	1	1	1	1	1	1	0	1	1	1	1
1055	Municipio_20	Uni2032855	0	0	1	1	0	0	0	1	0	0	1	1	1	1	0	1	1	1	1	1	0	0	1	1	1	1	0	1	1	1	1	1	0	1	1	0	1	1	1	1	1	1	1	1	1	1	1
1056	Municipio_20	Uni2070247	1	1	1	1	1	1	1	1	1	1	1	1	1	1	0	1	1	1	1	1	1	0	1	1	1	1	0	1	1	1	1	1	1	1	0	1	1	1	1	1	1	1	1	1	1	1	1
1057	Municipio_366	Uni3662716	1	1	1	1	0	1	1	1	0	1	1	0	1	1	1	1	1	1	1	1	1	1	1	1	1	1	1	1	1	1	1	1	1	1	1	1	1	1	1	1	1	1	0	1	1	1	1
1058	Municipio_139	Uni1392043	1	1	1	1	0	0	0	1	0	1	1	1	1	1	1	1	1	1	0	1	1	1	1	1	1	1	1	1	1	1	1	1	1	1	1	1	1	1	1	1	0	1	0	1	1	1	1
1059	Municipio_139	Uni1392065	1	1	1	1	1	1	1	1	1	1	1	1	1	1	0	1	1	1	1	1	1	1	1	0	1	1	1	1	1	1	1	1	1	1	1	1	1	1	1	1	1	1	0	1	1	1	1
1060	Municipio_139	Uni1392751	0	1	1	1	1	1	1	1	0	1	1	1	0	1	1	1	1	1	1	1	1	1	0	1	1	1	1	1	1	1	1	1	1	1	1	1	1	1	1	1	1	1	0	1	1	1	1
1061	Municipio_139	Uni1396858	1	1	1	1	0	1	1	1	1	1	1	1	1	1	1	1	1	1	0	1	1	1	0	1	1	1	1	1	1	1	1	1	1	1	1	1	1	1	1	1	1	1	0	1	1	1	1
1062	Municipio_215	Uni2152063	1	1	1	1	1	1	1	1	1	1	1	1	0	1	1	1	1	1	1	1	1	1	0	1	1	1	0	0	1	1	1	1	1	1	1	1	1	1	1	1	1	1	0	1	1	1	1
1063	Municipio_32	Uni3220284	1	1	1	1	0	1	1	1	1	1	1	1	1	1	0	0	1	1	1	1	1	1	0	1	1	1	1	1	1	1	1	1	1	1	1	1	1	1	1	1	1	1	1	1	1	1	1
1064	Municipio_204	Uni2042058	1	1	0	1	0	1	0	1	1	1	1	1	1	1	1	1	1	1	1	0	1	0	1	1	1	1	0	0	1	1	1	1	1	1	1	1	1	1	1	1	1	1	1	1	1	1	1
1065	Municipio_204	Uni2042086	1	1	1	1	0	0	1	1	0	1	1	1	1	1	1	1	1	1	1	1	1	0	1	1	1	1	0	1	1	1	1	1	1	1	1	1	1	1	1	1	1	1	1	1	1	1	1
1066	Municipio_204	Uni2047010	N/A	N/A	N/A	N/A	N/A	N/A	N/A	N/A	N/A	N/A	N/A	N/A	N/A	N/A	N/A	N/A	N/A	N/A	N/A	N/A	N/A	N/A	N/A	N/A	N/A	N/A	N/A	N/A	N/A	N/A	N/A	N/A	N/A	N/A	N/A	N/A	N/A	N/A	N/A	N/A	N/A	N/A	N/A	N/A	N/A	N/A	N/A
1067	Municipio_204	Uni2045406	1	1	0	1	0	1	1	1	1	1	1	1	1	1	0	1	1	1	0	0	1	0	1	1	1	1	0	0	0	0	0	0	0	0	0	0	0	0	0	0	0	0	0	0	0	0	0
1068	Municipio_204	Uni2045427	0	0	1	1	1	1	1	1	1	1	1	1	1	1	1	1	1	1	0	0	1	1	1	1	1	1	0	0	1	1	1	1	1	1	1	1	1	1	1	1	1	1	1	1	1	1	1
1069	Municipio_204	Uni2047004	1	1	0	1	1	1	1	1	1	1	1	1	1	1	1	1	1	1	1	0	1	0	1	1	1	1	0	0	0	0	0	0	0	0	0	0	0	0	0	0	0	0	0	0	0	0	0
1070	Municipio_204	Uni2047508	1	1	0	1	1	1	1	1	1	1	1	1	1	1	0	0	1	1	1	0	1	1	1	1	1	1	0	0	0	0	0	0	0	0	0	0	0	0	0	0	0	0	0	0	0	0	0
1071	Municipio_57	Uni5720315	1	1	1	1	0	1	1	1	0	0	1	0	1	1	0	1	1	1	0	1	0	1	1	1	1	1	0	0	0	0	0	0	0	0	0	0	0	0	0	0	0	0	0	0	0	0	0
1072	Municipio_57	Uni5720965	1	1	0	1	1	1	1	1	0	0	1	1	0	1	0	1	1	1	0	1	1	1	1	1	1	1	0	0	0	0	0	0	0	0	0	0	0	0	0	0	0	0	0	0	0	0	0
1073	Municipio_57	Uni5732279	1	1	0	1	1	1	0	1	0	0	1	1	0	1	0	1	1	1	0	0	1	1	1	1	1	1	0	0	0	0	0	0	0	0	0	0	0	0	0	0	0	0	0	0	0	0	0
1074	Municipio_57	Uni5776300	1	1	1	1	1	1	1	1	0	0	1	1	1	1	0	1	1	1	0	1	0	1	1	1	1	1	0	0	0	0	0	0	0	0	0	0	0	0	0	0	0	0	0	0	0	0	0
1075	Municipio_103	Uni1032037	1	1	1	1	1	1	1	1	0	1	1	1	1	1	1	1	1	1	1	1	1	1	0	1	1	1	1	1	1	1	1	1	1	1	1	1	1	1	1	1	1	0	1	1	1	1	1
1076	Municipio_103	Uni1032751	0	0	1	1	0	1	1	1	1	1	1	1	1	1	1	1	1	1	1	1	1	1	0	1	0	1	1	1	1	1	1	0	1	1	1	0	1	1	1	1	1	1	1	1	1	1	1
1077	Municipio_103	Uni1036765	0	0	0	0	0	0	0	1	0	0	1	1	1	1	0	0	1	1	1	1	1	1	1	1	1	1	0	0	0	0	0	0	0	0	0	0	0	0	0	0	0	0	0	0	0	0	0
1078	Municipio_66	Uni6620330	1	1	1	1	1	1	0	1	1	1	1	1	1	1	0	1	1	1	1	1	1	1	0	1	1	1	1	1	1	1	1	1	1	1	1	1	1	1	1	1	1	1	0	1	1	1	1
1079	Municipio_66	Uni6620674	1	1	1	1	0	0	0	1	1	1	0	1	0	1	0	1	1	1	1	1	1	1	1	1	1	1	1	0	1	1	1	1	1	1	1	1	1	1	1	1	1	1	0	1	1	1	1
1080	Municipio_66	Uni6669019	1	1	1	1	1	1	0	1	1	1	1	1	0	1	0	1	1	1	1	1	1	1	0	1	1	1	1	1	1	1	1	1	1	1	1	1	1	1	1	1	1	1	0	1	1	1	1
1081	Municipio_367	Uni3673092	1	1	1	1	0	1	1	1	1	1	1	1	1	1	0	1	1	1	0	1	0	1	1	1	1	1	1	1	1	1	1	0	1	0	1	1	1	1	0	0	1	1	0	1	1	1	1
1082	Municipio_368	Uni3682716	1	0	1	0	1	0	0	0	1	0	1	0	1	0	0	0	1	0	1	1	1	1	0	1	1	1	0	0	0	0	0	0	0	0	0	0	0	0	0	0	0	0	0	0	0	0	0
1083	Municipio_368	Uni3686084	0	0	0	0	1	1	0	1	0	0	1	1	1	1	1	1	1	1	1	1	1	1	1	1	1	1	0	0	0	0	0	0	0	0	0	0	0	0	0	0	0	0	0	0	0	1	0
1084	Municipio_369	Uni3697609	1	1	0	1	0	1	1	1	1	1	1	1	1	1	0	1	1	1	0	1	0	1	0	1	1	1	0	1	0	1	0	1	0	1	0	1	0	1	0	1	0	1	0	1	0	1	0
1085	Municipio_370	Uni3706539	0	1	1	1	1	1	1	1	0	0	1	1	1	1	0	1	1	1	0	0	0	0	1	1	1	1	1	0	1	1	1	0	1	0	1	0	1	0	1	0	1	1	1	0	1	1	1
1086	Municipio_370	Uni3706539	0	1	0	0	1	1	1	1	1	1	1	1	1	1	1	0	1	1	0	0	0	0	1	1	1	1	0	0	0	0	0	0	0	0	0	0	0	0	0	0	0	0	0	0	0	0	0
1087	Municipio_172	Uni1722051	1	0	0	0	0	0	1	1	0	0	1	1	1	1	0	1	1	1	1	1	1	1	1	0	1	1	0	0	0	0	0	0	0	0	0	0	0	0	0	0	0	0	0	0	0	0	0
1088	Municipio_172	Uni1722051	0	1	1	0	1	0	1	1	0	0	1	1	1	1	0	1	1	1	1	1	1	1	0	1	1	1	0	0	0	0	0	0	0	0	0	0	0	0	0	0	0	0	0	0	0	0	0
1089	Municipio_172	Uni1722054	1	1	0	0	1	0	1	1	0	0	1	1	1	1	0	1	1	1	1	1	1	1	0	1	1	1	0	0	0	0	0	0	0	0	0	0	0	0	0	0	0	0	0	0	0	0	0
1090	Municipio_172	Uni1722086	0	1	0	0	0	0	1	1	0	0	1	1	1	1	0	1	1	1	1	1	1	1	0	1	1	1	0	0	0	0	0	0	0	0	0	0	0	0	0	0	0	0	0	0	0	0	0
1091	Municipio_371	Uni3715499	1	1	1	1	1	1	0	1	0	0	1	0	1	1	0	1	1	1	1	1	0	0	1	1	0	0	1	1	1	1	1	1	1	1	1	1	0	1	1	1	1	1	0	1	1	1	1
1092	Municipio_371	Uni3715976	1	1	0	0	1	1	1	1	1	1	1	1	1	1	0	0	1	1	1	1	1	1	0	1	1	1	0	0	0	0	0	0	0	0	0	0	0	0	0	0	0	0	0	0	0	0	0
1093	Municipio_371	Uni3717241	1	1	0	0	0	1	1	1	1	1	1	1	1	1	0	0	1	1	1	1	1	1	0	1	1	1	0	0	0	0	0	0	0	0	0	0	0	0	0	0	0	0	0	0	0	0	0
1094	Municipio_84	Uni8420347	1	0	1	1	1	1	0	1	1	0	1	1	1	1	1	1	1	1	1	1	0	0	1	1	1	1	1	1	1	1	1	1	0	1	1	1	1	1	1	1	1	1	1	1	1	1	1
1095	Municipio_84	Uni8420363	1	1	1	1	0	0	1	1	1	1	1	1	1	1	0	1	0	1	1	1	0	0	0	1	1	1	1	1	0	1	1	1	0	1	1	1	1	1	1	1	1	1	0	1	1	1	1
1096	Municipio_84	Uni8420402	0	0	1	1	1	1	1	1	1	1	1	0	1	1	1	1	1	1	1	1	1	0	0	1	1	1	1	1	1	1	1	1	0	1	1	1	1	1	1	1	1	1	1	1	1	1	1
1097	Municipio_84	Uni8420527	0	1	1	1	0	0	1	1	1	1	1	1	1	1	1	1	1	1	1	1	0	0	0	1	1	1	1	1	1	1	1	1	1	1	1	1	1	1	1	1	1	1	1	1	1	1	1
1098	Municipio_84	Uni8420598	1	1	1	1	1	1	0	1	1	1	1	1	1	0	0	1	1	1	1	1	0	0	1	1	1	1	1	1	1	1	1	1	1	1	1	1	1	1	1	1	1	1	1	1	1	1	1
1099	Municipio_84	Uni8420865	0	0	1	1	1	0	0	1	1	1	1	0	0	0	1	1	1	1	1	1	0	0	0	1	1	1	1	1	1	1	1	1	0	1	1	1	1	1	1	1	1	1	1	1	1	1	1
1100	Municipio_84	Uni8467292	0	0	1	1	0	0	1	1	1	1	1	0	0	0	0	1	1	1	1	1	0	0	0	1	1	1	0	1	1	1	1	1	0	1	1	1	1	1	1	1	1	1	0	1	1	1	1
1101	Municipio_201	Uni2012058	1	1	1	1	1	1	1	1	1	1	0	1	0	1	1	1	1	1	1	1	1	1	0	1	1	1	1	1	1	1	1	1	1	1	1	1	1	1	1	1	1	1	1	1	1	1	1
1102	Municipio_78	Uni7820342	1	1	1	1	0	1	1	1	1	1	1	1	1	1	1	1	1	1	1	1	1	1	1	1	1	1	1	1	1	1	1	1	1	1	1	1	1	1	1	1	1	1	0	1	1	1	1
1103	Municipio_372	Uni3722092	1	1	1	1	0	0	1	1	1	1	1	1	1	1	0	1	1	1	0	0	0	0	1	1	1	1	1	1	1	1	1	1	1	1	1	1	1	1	1	1	1	1	1	1	1	1	1
1104	Municipio_372	Uni3725273	0	0	1	1	0	0	0	0	0	0	1	0	1	1	1	1	1	1	1	1	1	0	1	1	1	1	1	1	1	1	1	1	1	1	1	1	1	1	1	1	1	1	1	1	1	1	1
1105	Municipio_372	Uni3722092	1	1	1	1	0	0	1	1	1	1	1	1	1	1	0	1	1	1	0	0	0	0	1	1	1	1	1	1	1	1	1	1	1	1	1	1	1	1	1	1	1	1	1	1	1	1	1
1106	Municipio_372	Uni3725247	0	0	0	1	0	0	1	1	0	0	1	0	0	1	0	1	1	1	0	0	0	0	0	0	1	1	0	0	1	0	1	0	0	0	1	0	1	0	0	0	1	0	0	0	1	0	1
1107	Municipio_163	Uni1632048	1	1	1	1	1	1	1	1	1	1	1	1	1	1	1	1	1	1	1	1	1	1	1	1	1	1	1	1	1	1	1	1	1	1	1	1	1	1	1	1	1	1	1	1	1	1	1
1108	Municipio_127	Uni1272041	1	1	1	1	1	1	0	1	0	0	1	1	1	0	1	1	1	1	1	0	0	0	1	1	0	0	0	0	1	1	1	1	1	1	1	1	1	1	0	1	1	1	1	1	1	1	1
1109	Municipio_127	Uni1272041	0	0	0	0	0	0	0	1	0	0	0	0	0	0	0	0	1	1	0	1	0	0	0	1	0	0	0	0	0	0	0	0	0	0	0	0	0	0	0	0	0	0	0	0	0	0	0
1110	Municipio_127	Uni1272042	0	0	0	0	0	0	0	1	0	0	1	1	0	0	0	0	1	1	0	1	0	0	1	1	1	0	0	0	0	0	0	0	0	0	0	0	0	0	0	0	0	0	0	0	0	0	0
1111	Municipio_127	Uni1275401	1	1	1	1	1	1	0	1	0	0	1	1	0	0	1	1	1	1	1	0	0	0	1	1	1	0	0	0	1	0	1	0	1	0	1	0	1	0	1	0	1	0	0	0	1	0	1
1112	Municipio_127	Uni1276493	0	0	0	0	1	1	0	0	0	0	0	0	0	0	0	0	1	1	0	0	0	0	1	1	0	0	0	0	0	0	0	0	0	0	0	0	0	0	0	0	0	0	0	0	0	0	0
1113	Municipio_127	Uni1276493	0	0	0	0	0	0	0	0	0	0	1	0	0	0	0	0	1	1	0	0	0	0	1	0	0	0	0	0	0	0	0	0	0	0	0	0	0	0	0	0	0	0	0	0	0	1	0
1114	Municipio_127	Uni1277407	1	0	0	0	1	1	0	1	0	0	1	1	1	0	1	0	1	1	0	0	0	0	1	1	0	0	0	0	0	0	0	0	0	0	0	0	0	0	0	0	0	0	0	0	0	0	0
1115	Municipio_127	Uni1272041	1	1	0	1	1	1	0	1	0	0	1	1	1	1	1	1	1	1	1	0	0	0	1	1	0	0	0	0	1	1	1	1	1	1	1	1	1	1	0	1	1	1	1	1	1	1	1
1116	Municipio_127	Uni1272041	0	0	1	0	0	0	0	1	0	0	0	0	1	1	0	0	1	1	0	1	1	0	0	1	0	0	0	0	0	0	0	0	0	0	0	0	0	0	0	0	0	0	0	0	0	0	0
1117	Municipio_127	Uni1272042	0	0	0	0	0	0	0	1	0	0	1	1	1	0	0	0	1	1	0	1	1	0	1	1	1	0	0	0	0	0	0	0	0	0	0	0	0	0	0	0	0	0	0	0	0	0	0
1118	Municipio_127	Uni1275401	1	1	1	1	1	1	0	1	0	0	1	1	1	1	1	1	1	1	1	0	1	0	1	1	1	0	0	0	1	0	1	0	1	0	1	0	1	0	1	0	1	0	0	0	1	0	1
1119	Municipio_127	Uni1276493	1	0	0	0	1	1	0	0	0	0	0	0	1	1	0	0	1	1	0	0	1	0	1	1	0	0	0	0	0	0	0	0	0	0	0	0	0	0	0	0	0	0	0	0	0	0	0
1120	Municipio_127	Uni1276493	0	0	0	0	0	0	0	0	0	0	1	0	0	1	0	0	1	1	0	0	0	0	1	0	0	0	0	0	0	0	0	0	0	0	0	0	0	0	0	0	0	0	0	0	0	1	0
1121	Municipio_127	Uni1277407	N/A	N/A	N/A	N/A	N/A	N/A	N/A	N/A	N/A	N/A	N/A	N/A	N/A	N/A	N/A	N/A	N/A	N/A	N/A	N/A	N/A	N/A	N/A	N/A	N/A	N/A	N/A	N/A	N/A	N/A	N/A	N/A	N/A	N/A	N/A	N/A	N/A	N/A	N/A	N/A	N/A	N/A	N/A	N/A	N/A	N/A	N/A
1122	Municipio_298	Uni2982050	1	1	0	1	0	1	1	1	1	1	1	1	1	1	0	1	1	1	1	1	1	1	1	1	1	1	1	1	1	1	1	1	1	1	1	1	1	1	1	1	1	1	1	1	1	1	1
1123	Municipio_298	Uni2982050	1	1	1	1	0	1	1	1	1	1	1	1	1	1	0	1	0	1	1	1	1	1	1	1	1	1	1	1	1	1	1	1	1	1	1	1	1	1	1	1	1	1	1	1	1	1	1
1124	Municipio_373	Uni3732745	0	0	0	0	1	1	0	1	0	0	1	0	1	1	0	0	1	1	1	1	1	0	1	1	1	1	0	0	0	0	0	0	0	0	0	0	0	0	0	0	0	0	0	0	0	0	0
1125	Municipio_373	Uni3732746	0	0	0	0	1	1	1	1	1	1	1	0	1	1	0	0	1	1	0	0	0	0	0	1	1	1	0	0	0	0	0	0	0	0	0	0	0	0	0	0	0	0	0	0	0	0	0
1126	Municipio_373	Uni3732746	0	0	0	0	1	1	1	1	1	1	1	1	1	1	0	0	1	1	0	0	0	0	0	1	1	1	0	0	0	0	0	0	0	0	0	0	0	0	0	0	0	0	0	0	0	0	0
1127	Municipio_373	Uni3733940	0	0	0	0	1	1	0	1	0	0	1	0	1	1	0	0	1	1	0	1	0	0	0	1	1	1	0	0	0	0	0	0	0	0	0	0	0	0	0	0	0	0	0	0	0	0	0
1128	Municipio_373	Uni3737220	0	0	0	0	1	1	1	1	0	0	1	1	1	1	0	0	1	1	0	0	0	0	0	1	1	1	0	0	0	0	0	0	0	0	0	0	0	0	0	0	0	0	0	0	0	0	0
1129	Municipio_373	Uni3732745	1	0	1	0	1	1	0	1	0	0	1	0	1	1	0	0	1	1	1	1	1	0	1	1	1	1	0	0	0	0	0	0	0	0	0	0	0	0	0	0	0	0	0	0	0	0	0
1130	Municipio_373	Uni3732746	0	0	1	0	1	1	1	1	1	1	1	0	1	1	0	0	1	1	0	0	0	0	0	1	1	1	0	0	0	0	0	0	0	0	0	0	0	0	0	0	0	0	0	0	0	0	0
1131	Municipio_373	Uni3732746	0	0	1	0	1	1	1	1	1	1	1	1	1	0	0	0	1	1	0	0	1	0	0	1	1	1	0	0	0	0	0	0	0	0	0	0	0	0	0	0	0	0	0	0	0	0	0
1132	Municipio_373	Uni3733940	1	0	1	0	1	1	0	1	0	0	1	0	1	1	0	0	0	1	0	1	1	0	0	1	1	1	0	0	0	0	0	0	0	0	0	0	0	0	0	0	0	0	0	0	0	0	0
1133	Municipio_373	Uni3737220	1	0	1	0	1	1	1	1	0	0	1	1	1	1	0	0	1	1	0	0	1	0	0	1	1	1	0	0	0	0	0	0	0	0	0	0	0	0	0	0	0	0	0	0	0	0	0
1134	Municipio_374	Uni3742791	1	1	1	1	1	1	0	1	0	1	1	1	1	1	1	1	1	1	1	1	1	1	0	0	1	1	1	1	1	1	1	1	1	1	1	1	1	1	1	1	1	1	1	1	1	1	1
1135	Municipio_267	Uni2672088	1	1	1	1	0	0	1	1	1	1	1	1	1	1	0	1	1	1	1	1	1	1	0	1	1	1	1	1	1	1	1	1	1	1	1	1	1	1	1	1	1	1	0	1	1	1	1
1136	Municipio_268	Uni2682088	0	1	1	1	1	1	0	1	1	1	1	1	1	1	1	1	1	1	1	1	1	1	0	1	1	1	1	1	1	1	1	1	1	1	1	1	1	1	1	1	1	1	1	1	1	1	1
1137	Municipio_376	Uni3765049	0	0	0	0	0	0	0	0	0	0	1	0	0	0	1	0	1	0	1	0	1	0	1	0	1	1	0	0	0	0	0	0	0	0	0	0	0	0	0	0	0	0	0	0	0	0	0
1138	Municipio_376	Uni3765049	0	0	1	0	0	0	0	0	0	0	1	0	1	1	1	0	1	0	1	0	0	0	1	0	1	1	0	0	0	0	0	0	0	0	0	0	0	0	0	0	0	0	0	0	0	0	0
1139	Municipio_30	Uni3020283	1	1	1	1	1	1	1	1	0	1	1	1	1	1	1	1	1	1	0	0	0	0	1	1	1	1	1	1	1	1	1	1	1	1	1	1	1	1	1	1	1	0	1	1	1	1	1
1140	Municipio_30	Uni3020308	1	1	1	1	1	1	0	1	1	1	1	1	1	1	0	1	1	1	0	0	0	0	0	1	1	1	1	1	1	1	1	1	1	1	1	1	1	1	1	1	0	1	1	1	1	1	1
1141	Municipio_30	Uni3020627	0	1	1	1	1	1	0	1	0	1	1	1	1	1	0	1	1	1	0	0	0	0	1	1	1	1	1	1	1	1	1	1	1	1	1	1	1	1	1	1	1	1	1	1	1	1	1
1142	Municipio_30	Uni3020633	1	1	1	1	1	1	0	1	0	1	1	0	1	1	0	1	1	1	0	0	0	0	1	1	1	1	1	1	1	1	1	1	1	1	1	1	1	1	1	1	1	1	1	1	1	1	1
1143	Municipio_30	Uni3020633	0	0	1	1	1	1	0	1	0	1	1	1	1	1	1	1	1	1	0	0	0	0	1	1	1	1	1	1	1	1	1	1	1	1	1	1	1	1	1	1	1	1	1	1	1	1	1
1144	Municipio_30	Uni3065186	0	1	1	1	1	1	0	1	1	1	1	1	1	1	0	1	1	1	0	0	0	0	1	1	1	1	1	1	1	1	1	1	1	1	1	1	1	1	1	1	0	1	1	1	1	1	1
1145	Municipio_30	Uni3065186	0	1	1	1	1	1	0	1	1	1	1	1	1	1	0	1	1	1	0	0	0	0	1	1	1	1	1	1	1	1	1	1	1	1	1	1	1	1	1	1	1	1	0	1	1	1	1
1146	Municipio_271	Uni2712089	1	1	1	1	1	1	1	1	0	1	1	1	1	1	0	1	1	1	0	1	0	1	1	1	1	1	1	1	1	1	1	1	1	1	1	1	1	1	1	1	1	1	1	1	1	1	1
1147	Municipio_126	Uni1262041	1	1	1	1	0	0	0	0	0	0	1	0	1	1	1	1	1	0	0	0	0	0	0	0	0	0	0	0	1	1	1	1	1	1	1	1	1	1	1	1	1	1	0	1	1	1	1
1148	Municipio_126	Uni1262749	1	0	1	0	1	0	1	0	0	0	1	0	1	0	1	0	1	0	0	0	0	0	0	0	1	0	0	0	1	1	1	1	1	1	1	1	1	1	1	1	1	1	1	1	1	1	1
1149	Municipio_126	Uni1262041	0	1	1	1	0	0	0	0	0	0	1	0	1	0	1	1	1	0	0	0	0	0	0	0	0	0	0	0	1	1	1	1	1	1	1	1	1	1	1	1	1	1	0	1	1	1	1
1150	Municipio_126	Uni1262749	0	0	1	0	1	0	1	0	0	0	1	0	1	1	1	0	1	0	0	0	0	0	0	0	1	0	0	0	1	1	1	1	1	1	1	1	1	1	1	1	1	1	1	1	1	1	1
1151	Municipio_31	Uni3120283	1	1	0	1	1	1	1	1	0	0	1	0	1	1	0	1	1	1	1	1	0	0	1	1	1	1	1	1	1	1	1	1	1	1	0	1	1	1	1	1	1	1	0	1	1	1	1
1152	Municipio_31	Uni3120283	1	0	1	1	0	1	1	1	0	0	1	0	1	1	1	1	1	1	1	1	1	0	1	0	1	1	1	1	1	1	1	1	1	1	1	1	1	1	0	1	1	1	0	1	1	1	1
1153	Municipio_31	Uni3120412	1	1	0	0	1	1	1	1	0	0	1	1	1	1	0	0	1	1	1	1	0	0	0	1	1	1	0	0	0	0	0	0	0	0	0	0	0	0	0	0	0	0	0	0	0	0	0
1154	Municipio_31	Uni3120439	0	0	1	1	1	1	1	1	0	0	1	1	1	1	1	1	1	1	1	1	1	0	0	1	1	1	1	1	1	1	1	0	1	1	1	1	1	1	1	1	1	1	1	1	1	1	1
1155	Municipio_31	Uni3120710	1	1	0	0	1	1	1	1	0	0	1	0	1	1	0	0	1	1	1	1	1	0	1	0	1	1	0	0	0	0	0	0	0	0	0	0	0	0	0	0	0	0	0	0	0	0	0
1156	Municipio_31	Uni3132442	1	1	0	0	1	1	0	1	0	0	1	1	1	1	0	0	1	1	1	1	1	0	0	1	1	1	0	0	0	0	0	0	0	0	0	0	0	0	0	0	0	0	0	0	0	0	0
1157	Municipio_31	Uni3139164	0	1	0	0	1	1	1	1	0	0	1	1	1	1	0	0	1	1	1	1	1	1	0	1	1	1	0	0	0	0	0	0	0	0	0	0	0	0	0	0	0	0	0	0	0	0	0
1158	Municipio_31	Uni3156546	1	1	0	0	1	1	1	1	1	1	1	1	1	0	0	0	1	1	1	0	1	0	1	1	1	1	0	0	0	0	0	0	0	0	0	0	0	0	0	0	0	0	0	0	0	0	0
1159	Municipio_31	Uni3172949	1	1	0	0	0	1	1	1	1	0	1	1	1	1	0	1	1	1	1	1	1	1	0	1	1	1	0	0	0	0	0	0	0	0	0	0	0	0	0	0	0	0	0	0	0	0	0
1160	Municipio_377	Uni3776141	1	1	1	1	1	1	1	1	1	1	1	1	1	1	0	1	1	1	1	1	1	0	1	1	1	1	1	1	1	1	1	1	1	1	1	1	1	1	1	1	1	1	1	1	1	1	1
1161	Municipio_164	Uni1642048	0	0	1	1	1	1	1	1	0	0	1	1	1	1	1	1	1	1	1	1	1	1	1	1	1	1	0	0	1	1	1	1	1	1	1	1	1	1	1	1	1	1	1	1	1	1	1
1162	Municipio_164	Uni1642056	0	0	1	1	0	1	0	1	0	1	1	1	1	1	1	1	1	1	1	1	1	1	1	1	1	1	1	1	1	1	1	0	1	1	1	1	1	0	1	1	1	1	0	1	1	1	1
1163	Municipio_164	Uni1642091	0	0	0	0	0	0	0	1	0	0	0	1	1	1	0	0	0	0	0	0	0	0	1	1	1	1	0	0	0	0	0	0	0	0	0	0	0	0	0	0	0	0	0	0	0	0	0
1164	Municipio_233	Uni2332070	0	1	1	1	0	1	1	1	1	1	1	1	1	1	0	1	1	1	1	1	1	1	1	1	1	1	1	1	1	1	1	1	1	1	0	1	1	1	1	1	1	1	1	1	1	1	1
1165	Municipio_142	Uni1422043	1	1	1	1	1	1	0	0	1	0	1	0	1	1	1	1	1	1	1	1	0	0	1	1	1	1	0	1	1	1	1	1	1	1	1	1	1	1	0	1	1	1	1	1	1	1	0
1166	Municipio_6	Uni6202410	1	0	1	1	0	0	1	1	0	0	1	0	1	1	0	1	1	1	0	0	0	0	0	1	1	1	0	1	1	1	1	1	1	1	1	1	1	1	0	1	1	1	1	1	1	1	1
1167	Municipio_6	Uni6202412	1	1	1	1	0	0	1	1	0	0	1	1	1	1	0	1	1	1	0	0	0	0	1	1	1	1	0	1	1	1	1	1	1	1	1	1	1	1	1	1	1	1	1	1	1	1	1
1168	Municipio_6	Uni6202414	0	0	1	1	0	0	1	1	1	1	1	0	1	1	0	1	1	1	0	0	0	0	0	0	1	1	1	1	1	1	1	1	1	1	1	1	1	1	1	1	1	1	1	1	1	1	1
1169	Municipio_6	Uni6202421	0	0	0	0	0	0	1	1	0	0	1	0	1	1	0	0	1	0	0	0	0	0	0	1	1	1	0	0	0	0	0	0	0	0	0	0	0	0	0	0	0	0	0	0	0	0	0
1170	Municipio_6	Uni6202422	1	1	1	1	0	0	1	1	1	0	1	1	1	1	1	1	1	1	0	0	0	0	1	1	1	1	0	1	1	1	1	1	1	1	1	1	1	1	1	1	1	1	1	1	1	1	1
1171	Municipio_6	Uni6202428	1	1	1	1	0	0	1	1	0	0	1	1	1	1	0	1	1	1	0	0	0	0	1	1	1	1	1	1	1	1	1	1	1	1	1	1	1	1	1	1	1	1	1	1	1	1	1
1172	Municipio_6	Uni6202431	0	0	0	0	0	0	1	1	0	0	1	1	0	1	0	1	1	1	0	0	0	0	1	1	1	1	0	0	0	0	0	0	0	0	0	0	0	0	0	0	0	0	0	0	0	0	0
1173	Municipio_6	Uni6202432	1	1	1	1	0	0	1	1	0	0	1	0	1	1	0	1	1	1	0	0	0	0	0	1	1	1	0	1	1	1	1	1	1	1	1	1	1	1	1	1	1	1	1	1	1	1	1
1174	Municipio_6	Uni6202444	1	1	1	1	1	1	0	1	1	1	1	0	1	1	0	1	1	1	0	0	0	0	0	0	1	1	0	1	1	1	1	1	1	1	1	1	0	1	0	1	1	1	0	1	1	1	1
1175	Municipio_6	Uni6275508	1	1	1	1	0	0	1	1	1	1	1	1	1	0	1	1	1	1	0	0	0	0	0	1	1	1	0	1	1	1	1	1	1	1	1	1	1	1	1	1	1	1	1	1	1	1	1
1176	Municipio_6	Uni6335383	0	0	1	1	0	0	1	1	0	0	0	0	0	1	0	1	1	1	0	0	0	0	1	1	1	1	0	1	1	1	1	1	1	1	1	1	1	1	1	1	1	1	0	1	1	0	1
1177	Municipio_6	Uni6355893	N/A	N/A	N/A	N/A	N/A	N/A	N/A	N/A	N/A	N/A	N/A	N/A	N/A	N/A	N/A	N/A	N/A	N/A	N/A	N/A	N/A	N/A	N/A	N/A	N/A	N/A	N/A	N/A	N/A	N/A	N/A	N/A	N/A	N/A	N/A	N/A	N/A	N/A	N/A	N/A	N/A	N/A	N/A	N/A	N/A	N/A	N/A
1178	Municipio_6	Uni6511976	0	1	0	1	1	1	0	1	0	0	1	1	1	1	1	1	1	1	1	1	1	1	0	1	1	1	1	1	1	1	1	1	1	1	1	1	0	1	1	1	1	1	1	1	1	1	1
1179	Municipio_6	Uni6538027	1	1	1	1	1	1	1	1	0	1	1	1	1	1	0	1	1	1	0	1	1	0	1	1	1	1	1	1	1	1	1	1	1	1	1	1	1	1	1	1	1	1	1	1	1	1	1
1180	Municipio_6	Uni6546662	0	0	0	0	1	0	0	1	1	1	1	1	1	0	0	0	1	1	1	1	1	0	1	1	1	1	0	0	0	0	0	0	0	0	0	0	0	0	0	0	0	0	0	0	0	0	0
1181	Municipio_6	Uni6771882	1	1	1	1	1	1	0	1	1	1	1	1	1	1	0	1	1	1	0	0	0	0	0	1	1	1	0	1	1	1	1	1	1	1	1	1	1	1	1	1	1	1	1	1	1	1	1
1182	Municipio_6	Uni6771883	1	1	1	1	0	0	1	1	0	0	0	0	1	1	0	1	1	1	0	0	0	0	0	1	1	1	1	1	1	1	0	1	1	1	1	1	1	1	1	1	1	1	1	1	1	1	1
1183	Municipio_6	Uni6202410	1	0	0	1	0	0	1	1	0	0	1	0	1	1	0	1	1	1	0	0	0	0	0	1	1	1	0	1	1	1	1	1	1	1	1	1	1	1	0	1	1	1	1	1	1	1	1
1184	Municipio_6	Uni6202412	0	1	0	1	0	0	1	1	0	0	1	1	1	1	0	1	1	1	0	0	0	0	1	1	1	1	0	1	1	1	1	1	1	1	1	1	1	1	1	1	1	1	1	1	1	1	1
1185	Municipio_6	Uni6202414	0	0	0	1	0	0	1	1	1	1	1	0	1	1	0	1	1	1	0	0	1	0	0	0	1	1	1	1	1	1	1	1	1	1	1	1	1	1	1	1	1	1	1	1	1	1	1
1186	Municipio_6	Uni6202421	0	0	0	0	0	0	1	1	0	0	1	0	1	1	0	0	1	0	0	0	0	0	0	1	1	1	0	0	0	0	0	0	0	0	0	0	0	0	0	0	0	0	0	0	0	0	0
1187	Municipio_6	Uni6202422	0	1	0	1	0	0	1	1	1	0	1	1	1	1	1	1	1	1	0	0	0	0	1	1	1	1	0	1	1	1	1	1	1	1	1	1	1	1	1	1	1	1	1	1	1	1	1
1188	Municipio_6	Uni6202428	1	1	1	1	0	0	1	1	0	0	1	1	1	0	0	1	1	1	0	0	0	0	1	1	1	1	1	1	1	1	1	1	1	1	1	1	1	1	1	1	1	1	1	1	1	1	1
1189	Municipio_6	Uni6202431	1	0	1	0	0	0	1	1	0	0	1	1	1	1	0	1	1	1	0	0	0	0	1	1	1	1	0	0	0	0	0	0	0	0	0	0	0	0	0	0	0	0	0	0	0	0	0
1190	Municipio_6	Uni6202432	1	1	1	1	0	0	1	1	0	0	1	0	1	1	0	1	1	1	0	0	0	0	0	1	1	1	0	1	1	1	1	1	1	1	1	1	1	1	1	1	1	1	1	1	1	1	1
1191	Municipio_6	Uni6202444	1	1	1	1	1	1	0	1	1	1	1	0	1	1	0	1	1	1	0	0	0	0	0	0	1	1	0	1	1	1	1	1	1	1	1	1	0	1	0	1	1	1	0	1	1	1	1
1192	Municipio_6	Uni6275508	1	1	0	1	0	0	1	1	1	1	1	1	1	1	1	1	1	1	0	0	1	0	0	1	1	1	0	1	1	1	1	1	1	1	1	1	1	1	1	1	1	1	1	1	1	1	1
1193	Municipio_6	Uni6335383	1	0	0	1	0	0	1	1	0	0	0	0	1	1	0	1	1	1	0	0	0	0	1	1	1	1	0	1	1	1	1	1	1	1	1	1	1	1	1	1	1	1	0	1	1	0	1
1194	Municipio_6	Uni6355893	0	1	0	1	0	0	0	1	0	1	0	1	1	1	0	1	0	1	0	0	0	0	0	0	0	1	0	1	0	1	0	1	0	1	0	0	0	1	0	1	0	1	0	1	0	1	0
1195	Municipio_6	Uni6510117	1	1	0	1	0	0	1	1	0	0	1	0	1	1	0	1	1	1	0	0	1	0	1	1	1	1	0	1	1	1	1	1	1	1	1	1	1	1	1	1	1	1	1	1	1	1	1
1196	Municipio_6	Uni6537840	1	1	1	1	1	0	1	1	1	1	1	1	1	1	0	1	1	1	0	0	1	0	0	1	1	1	1	1	1	1	1	1	1	1	1	1	0	1	0	1	1	1	0	1	1	1	1
1197	Municipio_6	Uni6543870	1	1	0	1	0	0	0	1	0	1	0	0	1	1	0	1	0	1	0	0	1	0	0	1	0	1	0	1	0	1	0	1	0	1	0	1	0	1	0	1	0	1	0	1	0	1	0
1198	Municipio_6	Uni6771882	1	1	0	1	1	1	0	1	1	1	1	1	1	1	0	1	1	1	0	0	1	0	0	1	1	1	0	1	1	1	1	1	1	1	1	1	1	1	1	1	1	1	1	1	1	1	1
1199	Municipio_6	Uni6771883	1	1	1	1	0	0	1	1	0	0	0	0	1	1	0	1	1	1	0	0	0	0	0	1	1	1	1	1	1	1	0	1	1	1	1	1	1	1	1	1	1	1	1	1	1	1	1
1200	Municipio_96	Uni9620360	0	0	1	1	0	0	1	1	0	0	1	1	1	1	1	1	1	1	1	1	1	0	0	1	1	0	1	1	1	1	1	1	1	1	1	1	1	1	1	1	1	1	1	1	1	1	1
1201	Municipio_96	Uni9620519	1	1	1	1	1	1	0	1	0	1	1	1	1	1	1	1	1	1	0	1	0	1	0	1	1	1	1	1	1	1	1	1	1	1	1	1	1	1	1	1	1	1	0	1	1	1	1
1202	Municipio_96	Uni9620519	0	1	1	1	1	1	0	0	0	1	1	1	1	1	0	1	1	1	1	1	1	1	0	1	1	1	1	1	1	1	1	1	1	1	1	1	1	1	1	1	1	1	1	1	1	1	1
1203	Municipio_96	Uni9620539	1	1	1	1	1	1	1	1	1	0	1	1	1	1	1	1	1	1	1	1	1	1	0	1	1	1	0	0	1	1	1	1	1	1	1	1	0	1	1	1	1	1	0	1	1	1	1
1204	Municipio_378	Uni3782750	1	1	1	1	1	1	0	1	1	1	1	1	1	1	0	1	1	1	1	1	1	1	1	1	1	1	1	1	1	1	1	1	1	1	1	1	1	1	1	1	1	1	1	1	1	1	1
1205	Municipio_194	Uni1942055	0	0	1	1	1	1	0	1	0	0	1	0	1	1	1	1	1	1	1	0	0	1	1	1	1	0	0	0	0	0	0	0	0	0	0	0	0	0	0	0	0	0	0	0	0	0	0
1206	Municipio_194	Uni1942059	1	1	1	1	1	1	1	1	0	0	1	1	1	1	1	0	1	1	1	0	0	0	1	1	1	1	0	0	0	0	0	0	0	0	1	0	0	0	0	0	1	0	0	0	0	0	0
1207	Municipio_194	Uni1945691	0	0	1	1	1	1	1	1	0	0	1	1	1	1	1	0	1	1	1	0	1	0	1	1	1	0	1	0	1	0	1	0	1	0	1	0	1	0	1	0	1	0	1	0	1	0	1
1208	Municipio_107	Uni1072038	1	1	1	1	1	1	0	1	0	1	1	1	1	1	1	1	1	1	0	0	0	0	1	1	1	1	0	0	1	1	1	1	1	1	1	1	1	1	1	1	1	1	0	1	1	1	1
1209	Municipio_107	Uni1072038	1	1	1	1	1	1	0	1	1	0	1	0	1	1	0	1	1	1	0	0	0	0	1	0	1	1	0	0	1	1	1	1	1	1	1	1	1	1	1	1	1	1	0	1	1	1	1
1210	Municipio_107	Uni1072048	1	1	1	1	1	0	1	1	1	1	1	1	0	0	1	1	1	1	0	0	0	0	0	1	1	1	0	0	1	1	1	1	1	1	1	1	1	1	1	1	1	1	0	1	1	1	1
1211	Municipio_107	Uni1072052	1	1	1	1	1	1	1	1	0	1	1	1	1	1	0	1	1	1	0	0	0	0	1	1	1	1	0	0	1	1	1	1	1	1	1	1	1	1	1	1	1	1	0	1	1	1	1
1212	Municipio_107	Uni1072056	0	0	0	1	0	1	0	1	0	1	1	0	0	0	0	1	1	1	0	0	0	0	1	1	1	1	0	0	0	1	0	1	0	1	0	1	0	1	0	1	0	1	0	1	0	1	0
1213	Municipio_107	Uni1072059	1	0	0	1	1	1	0	1	0	0	1	1	1	1	0	1	1	1	0	0	0	0	1	1	1	1	0	0	1	1	1	1	0	1	1	1	1	1	1	1	1	1	1	1	1	1	1
1214	Municipio_107	Uni1072061	0	1	0	1	0	1	0	1	0	1	1	1	1	0	1	1	1	1	0	0	0	0	1	0	1	1	0	0	1	1	1	1	1	1	1	1	1	1	1	1	1	1	1	1	1	1	1
1215	Municipio_107	Uni1072069	1	1	1	1	1	1	1	1	1	0	1	1	1	1	0	1	1	1	1	0	1	0	1	1	1	1	0	0	1	1	1	1	1	1	1	1	1	1	1	1	1	1	0	1	1	1	1
1216	Municipio_107	Uni1077754	1	0	0	0	0	0	0	0	0	0	1	1	0	0	0	0	1	1	0	0	0	0	1	1	1	1	0	0	0	0	0	0	0	0	0	0	0	0	0	0	0	0	0	0	0	0	0
1217	Municipio_107	Uni1072038	1	1	1	1	1	1	0	1	0	1	1	1	1	1	1	1	1	1	0	0	1	0	1	1	1	1	0	0	1	1	1	1	1	1	1	1	1	1	1	1	1	1	0	1	1	1	1
1218	Municipio_107	Uni1072038	0	1	0	1	1	1	0	1	1	0	1	0	1	1	0	1	1	1	0	0	0	0	1	0	1	1	0	0	1	1	1	1	1	1	1	1	1	1	1	1	1	1	0	1	1	1	1
1219	Municipio_107	Uni1072048	1	1	1	1	1	0	1	1	1	1	1	1	1	0	1	1	0	1	0	0	0	0	0	1	1	1	0	0	1	1	1	1	1	1	1	1	1	1	1	1	1	1	0	1	1	1	1
1220	Municipio_107	Uni1072052	0	1	1	1	1	1	1	1	0	1	1	1	0	0	0	1	1	1	0	0	0	0	1	1	1	1	0	0	1	1	1	1	1	1	1	1	1	1	1	1	1	1	0	1	1	1	1
1221	Municipio_107	Uni1072056	0	0	0	1	0	1	0	1	0	1	1	0	0	1	0	1	1	1	0	0	0	0	1	1	1	1	0	0	0	1	0	1	0	1	0	1	0	1	0	1	0	1	0	1	0	1	0
1222	Municipio_107	Uni1072059	N/A	N/A	N/A	N/A	N/A	N/A	N/A	N/A	N/A	N/A	N/A	N/A	N/A	N/A	N/A	N/A	N/A	N/A	N/A	N/A	N/A	N/A	N/A	N/A	N/A	N/A	N/A	N/A	N/A	N/A	N/A	N/A	N/A	N/A	N/A	N/A	N/A	N/A	N/A	N/A	N/A	N/A	N/A	N/A	N/A	N/A	N/A
1223	Municipio_107	Uni1072061	0	1	0	1	0	1	0	1	0	1	1	1	1	1	1	1	1	1	0	0	0	0	1	0	1	1	0	0	1	1	1	1	1	1	1	1	1	1	1	1	1	1	1	1	1	1	1
1224	Municipio_107	Uni1072069	0	1	0	1	1	1	1	1	1	0	1	1	1	1	0	1	1	1	1	0	1	0	1	1	1	1	0	0	1	1	1	1	1	1	1	1	1	1	1	1	1	1	0	1	1	1	1
1225	Municipio_107	Uni1077754	0	0	0	0	0	0	0	0	0	0	1	1	1	1	0	0	1	1	0	0	0	0	1	1	1	1	0	0	0	0	0	0	0	0	0	0	0	0	0	0	0	0	0	0	0	0	0
1226	Municipio_72	Uni7220337	1	0	1	1	0	0	1	1	1	1	1	0	1	1	1	1	1	1	0	0	0	0	1	1	1	1	1	1	1	1	1	1	1	1	1	1	1	1	1	1	1	1	0	1	1	1	1
1227	Municipio_72	Uni7258123	1	1	1	0	1	0	1	1	1	1	1	1	1	1	1	0	1	1	0	0	0	0	1	1	1	1	0	0	0	0	0	0	0	0	0	0	0	0	0	0	0	0	0	0	0	0	0
1228	Municipio_72	Uni7272604	0	0	0	0	0	0	0	1	0	0	1	1	0	0	0	1	1	1	0	0	1	0	1	1	1	1	0	0	0	0	0	0	0	0	0	0	0	0	0	0	0	0	0	0	0	0	0
1229	Municipio_379	Uni3792716	1	1	1	1	0	1	1	1	1	1	1	1	1	1	0	1	1	1	1	1	1	0	1	1	1	1	1	1	1	1	1	1	1	1	1	1	1	1	1	1	1	1	0	1	1	1	1
1230	Municipio_379	Uni3796201	1	0	1	1	1	1	0	1	0	0	1	0	1	0	0	1	1	1	0	1	0	0	0	1	1	1	1	1	1	1	1	1	1	1	1	1	1	1	1	1	1	1	1	1	1	1	1
1231	Municipio_380	Uni3802750	1	0	0	0	0	0	1	1	0	0	1	1	1	1	0	0	1	1	1	1	1	1	0	1	1	1	0	0	0	0	0	0	0	0	0	0	0	0	0	0	0	0	0	0	0	0	0
1232	Municipio_380	Uni3802750	1	1	0	1	1	1	1	1	0	0	1	1	1	1	0	1	1	1	1	1	0	0	1	1	1	1	0	0	0	0	0	0	0	0	0	0	0	0	0	0	0	0	0	0	0	0	0
1233	Municipio_380	Uni3802750	1	1	0	1	0	0	1	1	0	0	1	1	1	1	1	1	1	1	1	1	1	1	1	1	1	1	0	0	0	0	0	0	0	0	0	0	0	0	0	0	0	0	0	0	0	0	0
1234	Municipio_380	Uni3806215	1	1	0	1	1	1	1	1	0	0	1	1	1	1	1	1	1	1	1	1	1	1	0	1	1	1	0	1	0	1	0	1	0	1	0	1	0	1	0	1	0	1	0	1	0	1	0
1235	Municipio_380	Uni3806463	1	1	0	0	1	1	1	1	0	1	1	1	1	1	0	1	1	1	1	1	1	1	1	1	1	1	0	0	0	0	0	0	0	0	0	0	0	0	0	0	0	0	0	0	0	0	0
1236	Municipio_380	Uni3807831	1	1	0	1	1	1	1	1	0	0	1	1	1	1	1	0	1	1	1	1	1	0	0	1	1	1	0	0	0	0	0	0	0	0	0	0	0	0	0	0	0	0	0	0	0	0	0
1237	Municipio_200	Uni2002058	1	1	0	1	1	1	1	1	0	1	1	1	1	1	0	1	1	1	1	1	1	1	0	1	1	1	1	1	1	1	1	1	1	1	1	1	1	1	1	1	1	1	1	1	1	1	1
1238	Municipio_200	Uni2007958	1	0	1	1	1	1	0	1	1	1	1	1	1	1	1	1	1	1	1	1	1	1	0	1	1	1	0	1	1	1	1	1	1	1	1	1	1	1	1	1	1	1	1	1	1	1	1
1239	Municipio_381	Uni3812091	1	1	0	1	1	1	1	1	0	0	1	1	0	1	1	1	1	1	1	1	0	1	0	1	1	1	1	1	1	1	1	1	1	1	1	1	1	1	1	1	1	1	1	1	1	1	1
1240	Municipio_381	Uni3812091	1	0	1	1	1	1	1	1	0	1	1	0	1	1	1	1	1	1	1	1	1	0	0	1	1	1	1	1	1	1	1	1	1	1	1	1	1	1	1	1	1	1	1	1	1	1	1
1241	Municipio_85	Uni8520347	1	1	1	1	1	1	1	1	1	1	1	1	1	1	0	1	1	1	1	1	1	1	0	1	1	1	1	1	1	1	1	1	1	1	1	1	1	1	1	1	1	1	0	1	1	1	1
1242	Municipio_208	Uni2082060	0	0	1	1	1	1	0	1	0	1	1	1	0	1	0	1	1	1	1	1	1	1	0	1	1	1	1	1	1	1	1	1	1	1	1	1	1	1	1	1	1	1	1	1	1	1	1
1243	Municipio_208	Uni2082060	1	1	1	1	0	1	0	1	1	1	1	1	1	1	0	1	1	1	1	1	0	1	0	1	1	1	1	1	1	1	1	0	1	1	1	0	1	1	1	1	1	1	0	1	1	1	1
1244	Municipio_208	Uni2082063	1	1	1	1	0	1	0	1	0	0	1	1	1	1	0	1	1	1	1	1	1	1	0	1	1	1	1	1	1	1	1	1	1	1	1	1	1	1	1	1	1	1	1	1	1	1	1
1245	Municipio_208	Uni2082086	1	1	1	1	1	1	0	1	1	1	1	1	1	1	0	1	1	1	1	1	1	1	1	1	1	1	1	1	1	1	1	1	0	1	1	1	1	1	1	1	1	1	0	1	1	1	1
1246	Municipio_208	Uni2083931	1	1	1	1	1	1	1	1	1	1	1	1	1	1	1	1	1	1	1	1	1	1	1	1	1	1	1	1	1	1	1	1	1	1	1	1	1	1	1	1	1	1	1	1	1	1	1
1247	Municipio_208	Uni2086458	0	1	1	1	1	1	0	1	0	1	1	1	1	1	0	1	1	1	1	1	1	1	0	1	1	1	1	1	1	1	1	1	1	1	1	1	1	1	1	1	1	1	1	1	1	1	1
1248	Municipio_382	Uni3822790	1	1	1	1	1	1	1	1	1	1	1	1	0	1	1	1	1	1	1	1	1	0	0	1	1	1	1	0	1	0	1	0	1	0	1	0	1	0	1	0	1	0	0	0	1	0	1
1249	Municipio_260	Uni2602083	1	1	1	1	0	1	1	1	1	1	1	1	1	1	0	1	1	1	0	1	1	1	0	1	1	1	1	1	1	1	1	1	1	1	1	1	1	1	1	1	1	1	0	1	1	1	1
1250	Municipio_260	Uni2607645	N/A	N/A	N/A	N/A	N/A	N/A	N/A	N/A	N/A	N/A	N/A	N/A	N/A	N/A	N/A	N/A	N/A	N/A	N/A	N/A	N/A	N/A	N/A	N/A	N/A	N/A	N/A	N/A	N/A	N/A	N/A	N/A	N/A	N/A	N/A	N/A	N/A	N/A	N/A	N/A	N/A	N/A	N/A	N/A	N/A	N/A	N/A
1251	Municipio_260	Uni2602083	1	1	1	1	0	0	0	1	1	1	1	0	1	1	0	1	1	1	1	1	0	1	1	1	1	1	1	1	1	1	1	1	1	1	1	1	1	1	1	1	1	1	1	1	1	1	1
1252	Municipio_260	Uni2602083	0	0	0	1	0	0	1	1	0	1	1	1	1	1	1	1	1	1	0	1	1	0	0	1	1	1	0	0	0	0	0	0	0	0	0	0	0	0	0	0	0	0	0	0	0	0	0
1253	Municipio_260	Uni2602083	1	1	1	1	0	0	1	1	0	1	1	1	1	1	1	1	1	1	1	1	0	0	0	0	1	1	1	1	1	1	0	1	1	1	1	1	1	1	1	1	1	1	1	1	1	1	1
1254	Municipio_260	Uni2602083	0	0	1	1	0	0	1	1	1	0	1	1	1	1	1	1	1	1	1	1	1	1	0	1	1	1	0	0	0	0	0	0	0	0	0	0	0	0	0	0	0	0	0	0	0	0	0
1255	Municipio_260	Uni2607645	1	1	1	1	1	1	0	1	1	1	1	1	1	1	0	0	1	1	1	1	0	0	0	1	1	1	0	0	0	0	0	0	0	0	0	0	0	0	0	0	0	0	0	0	0	0	0
1256	Municipio_260	Uni2607787	1	1	0	1	0	1	1	1	1	1	1	1	1	1	1	1	1	1	1	1	0	0	1	1	1	1	0	0	0	0	0	0	0	0	0	0	0	0	0	0	0	0	0	0	0	0	0
1257	Municipio_77	Uni7720342	1	1	1	1	1	1	1	1	1	1	1	1	1	1	0	1	1	1	1	1	1	1	0	1	1	1	1	1	1	1	1	1	1	1	1	1	1	1	0	1	1	1	1	1	1	1	1
1258	Municipio_383	Uni3839092	1	1	1	1	1	1	1	1	1	1	1	1	1	1	0	1	1	1	0	0	0	0	1	0	1	1	1	1	1	1	1	1	1	1	1	1	1	1	1	1	1	1	0	1	1	1	1
1259	Municipio_383	Uni3832079	0	0	0	0	1	0	1	0	1	0	1	0	0	0	0	0	0	0	0	1	1	1	1	1	1	1	1	0	1	0	1	0	1	0	1	0	1	0	1	0	1	0	0	0	1	0	1
1260	Municipio_182	Uni1822052	1	1	0	1	1	1	0	1	1	1	1	1	1	1	1	1	1	1	1	1	1	1	1	1	1	1	1	1	1	1	1	1	1	1	1	1	1	1	1	1	1	1	1	1	1	1	1
1261	Municipio_384	Uni3842093	1	1	1	1	1	1	1	1	0	0	1	1	1	1	1	1	1	1	1	0	1	0	1	0	1	1	1	1	1	1	1	1	1	1	1	1	1	1	1	1	1	1	0	1	1	1	1
1262	Municipio_384	Uni3842093	1	0	1	1	1	1	1	1	0	0	1	0	1	1	1	1	1	1	1	0	1	0	1	0	1	1	1	0	1	1	1	1	1	1	1	1	1	1	1	1	1	1	0	1	1	1	1
1263	Municipio_385	Uni3852747	1	1	0	0	0	1	1	1	0	0	1	1	1	1	0	0	1	1	0	0	0	1	1	1	1	1	0	0	0	0	0	0	0	0	0	0	0	0	0	0	0	0	0	0	0	0	0
1264	Municipio_385	Uni3852747	0	1	1	1	1	1	1	1	1	1	1	1	1	1	1	1	1	1	0	0	0	0	1	1	1	1	0	0	1	0	1	1	1	1	1	1	1	1	1	1	1	1	1	1	1	1	1
1265	Municipio_385	Uni3852747	0	0	1	1	0	1	1	1	0	0	1	1	1	1	1	1	1	0	1	0	0	0	1	0	1	0	1	0	1	1	1	1	1	1	1	1	1	1	1	1	1	1	0	1	1	1	1
1266	Municipio_385	Uni3852747	0	1	1	1	0	0	1	1	0	0	1	0	1	1	1	1	1	1	0	0	0	0	0	1	1	1	0	0	1	1	1	1	1	1	1	1	1	1	1	1	1	1	0	1	1	1	1
1267	Municipio_385	Uni3852747	0	1	1	1	1	1	0	1	0	1	1	1	1	1	1	1	1	1	0	0	0	1	0	1	1	1	0	0	1	1	1	1	1	1	0	1	1	1	0	1	1	1	0	1	1	1	1
1268	Municipio_386	Uni3866871	0	0	0	1	0	0	0	1	0	0	0	0	0	0	0	0	1	1	0	0	0	0	0	0	0	0	0	0	0	0	0	0	0	0	0	0	0	0	0	0	0	0	0	0	0	0	0
1269	Municipio_386	Uni3866871	0	0	0	0	0	0	0	1	0	0	1	0	0	0	0	0	1	1	0	0	0	0	0	0	0	0	0	0	0	0	0	0	0	0	0	0	0	0	0	0	0	0	0	0	0	0	0
1270	Municipio_386	Uni3866871	1	0	0	1	0	0	1	0	0	0	1	0	1	0	0	0	1	1	0	0	0	0	0	0	0	0	0	0	0	0	0	0	0	0	0	0	0	0	0	0	0	0	0	0	0	0	0
1271	Municipio_386	Uni3867035	0	0	0	1	0	0	1	0	0	0	0	0	1	0	0	0	1	1	0	0	0	0	0	0	0	0	0	0	0	0	0	0	0	0	0	0	0	0	0	0	0	0	0	0	0	0	0
1272	Municipio_386	Uni3867497	0	0	1	1	0	0	1	1	0	0	1	0	0	0	1	0	1	1	0	0	0	0	1	0	0	0	0	0	1	0	0	0	0	0	0	0	0	0	1	0	1	0	0	0	1	0	1
1273	Municipio_52	Uni5220304	1	1	1	0	0	0	0	1	0	1	1	1	1	1	0	0	1	1	1	1	1	1	1	1	1	1	0	0	1	0	1	0	1	0	1	0	1	0	1	0	1	0	1	0	1	0	1
1274	Municipio_52	Uni5220382	1	1	1	1	1	1	0	1	1	1	1	1	1	1	0	1	1	1	1	1	1	1	1	1	1	1	1	1	1	1	1	1	1	1	1	1	1	1	1	1	1	1	1	1	1	1	1
1275	Municipio_52	Uni5220501	1	1	1	1	0	0	0	1	1	1	1	1	1	1	0	0	1	1	1	1	1	1	1	1	1	1	0	0	0	0	0	0	0	0	0	0	0	0	0	0	0	0	0	0	0	0	0
1276	Municipio_52	Uni5232412	1	1	1	0	0	0	1	1	1	1	1	0	1	1	1	0	1	1	1	1	1	1	0	0	1	1	0	0	1	0	1	0	1	0	1	0	1	0	1	0	1	0	1	0	1	0	1
1277	Municipio_158	Uni1582047	1	1	0	1	1	1	1	1	0	1	1	1	1	1	1	1	1	1	1	1	1	1	1	1	1	1	1	1	1	1	1	1	1	1	1	1	0	1	1	1	1	1	1	1	1	1	1
1278	Municipio_203	Uni2032058	0	0	0	0	0	0	1	1	0	0	1	1	1	1	0	0	1	1	1	1	1	0	1	1	1	1	0	0	0	0	0	0	0	0	0	0	0	0	0	0	0	0	0	0	0	0	0
1279	Municipio_387	Uni3872715	1	1	1	1	0	1	1	1	1	1	1	1	1	1	1	1	1	1	0	1	0	1	1	1	1	1	1	1	1	1	1	1	1	1	1	1	1	1	0	1	1	1	0	1	1	1	1
1280	Municipio_387	Uni3872716	1	1	0	1	0	1	1	1	1	1	1	1	1	1	1	1	1	1	1	1	1	0	1	1	1	1	1	1	1	1	1	1	1	1	1	1	1	1	1	1	1	1	1	1	1	1	1
1281	Municipio_387	Uni3872716	0	1	1	1	0	1	0	1	1	1	1	1	1	1	1	1	1	1	0	1	0	0	1	1	1	1	0	1	1	1	1	1	1	1	1	1	1	1	1	1	1	1	0	1	1	1	1
1282	Municipio_387	Uni3873021	0	1	1	1	0	1	1	1	0	1	1	1	1	1	1	1	1	1	0	1	0	0	0	1	1	1	1	1	1	1	1	1	1	1	1	1	1	1	1	1	1	1	1	1	1	1	1
1283	Municipio_387	Uni3873042	1	0	1	1	1	1	1	1	1	1	1	1	1	1	1	1	1	1	0	1	0	1	0	1	1	1	0	0	1	1	1	1	1	1	1	1	1	1	1	1	1	1	0	1	1	1	1
1284	Municipio_387	Uni3873057	1	1	1	1	0	1	1	1	1	1	1	1	0	1	1	1	1	1	1	1	0	0	1	1	1	1	0	0	1	1	1	1	1	1	1	1	1	1	1	1	1	1	0	1	1	1	1
1285	Municipio_387	Uni3873388	1	1	1	1	0	1	1	1	1	1	1	1	1	1	1	1	1	1	0	1	0	0	1	1	1	1	0	0	1	1	1	1	1	1	1	1	1	1	1	1	1	1	0	1	1	1	1
1286	Municipio_387	Uni3873391	1	1	1	1	0	1	1	1	1	1	1	0	1	1	1	1	1	1	0	1	0	0	0	1	1	1	0	0	1	1	1	1	1	1	1	1	1	1	1	1	1	1	0	1	1	1	1
1287	Municipio_387	Uni3874049	1	1	1	1	0	1	1	1	0	1	1	0	1	1	1	1	1	1	0	1	1	1	0	1	1	1	0	1	1	1	1	1	1	1	1	1	0	1	1	1	1	1	0	1	1	1	1
1288	Municipio_387	Uni3874049	1	1	1	1	0	1	1	1	1	1	1	1	1	1	1	1	1	1	0	1	0	1	1	1	1	1	0	1	1	1	1	1	1	1	1	1	1	1	0	1	1	1	0	1	1	1	1
1289	Municipio_387	Uni3874049	1	1	1	1	0	1	1	1	1	1	1	0	1	1	1	1	1	1	1	1	0	0	1	1	1	1	0	1	1	1	1	1	1	1	1	0	1	1	1	1	1	0	0	0	1	1	1
1290	Municipio_387	Uni3874049	1	1	1	1	0	1	1	0	1	1	1	0	0	1	1	1	1	1	1	1	0	1	0	1	1	1	1	1	1	1	1	1	1	1	1	1	1	1	1	1	1	1	0	1	1	1	1
1291	Municipio_387	Uni3874049	1	1	1	1	0	1	1	1	1	1	1	1	1	1	1	1	1	1	1	1	0	0	1	1	1	1	0	0	1	1	1	1	1	1	1	1	1	1	1	1	1	1	0	1	1	1	1
1292	Municipio_387	Uni3874049	1	1	1	1	0	1	1	1	1	1	1	1	1	1	1	1	1	1	1	1	0	0	1	1	1	1	1	1	1	1	1	1	1	1	1	1	1	1	1	1	1	1	0	1	1	1	1
1293	Municipio_387	Uni3874050	1	1	1	1	1	1	1	1	0	0	1	1	1	1	1	1	1	1	1	1	1	0	1	1	1	1	1	1	1	1	1	1	1	1	1	1	1	1	1	1	1	1	1	1	1	1	1
1294	Municipio_387	Uni3877420	1	1	1	1	0	1	1	1	1	1	1	1	1	1	0	1	1	1	1	1	1	1	0	1	1	1	0	1	1	1	1	1	1	1	1	1	1	1	0	1	1	1	0	1	1	1	1
1295	Municipio_388	Uni3882091	1	1	1	1	1	1	1	1	1	1	1	1	1	1	0	1	1	1	1	1	1	1	0	1	1	1	1	1	1	1	1	1	1	1	1	1	1	1	1	1	1	1	1	1	1	1	1
1296	Municipio_389	Uni3892791	1	1	1	1	1	1	1	1	1	1	1	0	1	1	0	1	1	1	1	1	1	1	0	1	1	1	1	1	1	1	1	1	1	1	1	1	1	1	1	1	1	1	1	1	1	1	1
1297	Municipio_390	Uni3902698	0	0	0	0	1	1	0	1	1	1	1	1	1	1	0	0	1	1	1	0	0	1	1	1	1	1	0	0	0	0	0	0	0	0	0	0	0	0	0	0	0	0	0	0	0	0	0
1298	Municipio_390	Uni3902698	0	1	0	0	1	1	0	1	0	1	1	0	0	1	0	0	1	1	1	1	1	0	1	1	1	1	0	0	0	0	0	0	0	0	0	0	0	0	0	0	0	0	0	0	0	0	0
1299	Municipio_390	Uni3902698	1	0	0	0	0	0	1	1	0	0	1	1	1	1	0	1	1	1	1	1	1	1	1	1	1	1	0	0	0	0	0	0	0	0	0	0	0	0	0	0	0	0	0	0	0	0	0
1300	Municipio_390	Uni3902698	0	1	0	1	0	1	0	1	0	1	1	1	1	1	0	1	1	1	1	1	1	1	1	1	1	1	0	0	0	0	0	0	0	1	0	0	0	0	0	0	0	0	0	0	0	0	0
1301	Municipio_390	Uni3905525	1	1	0	0	1	1	1	1	1	0	1	1	1	1	0	1	1	1	1	1	1	0	1	1	1	1	0	0	0	0	0	0	0	0	0	0	0	0	0	0	0	0	0	0	0	0	0
1302	Municipio_391	Uni3912750	0	0	1	1	1	1	0	1	1	1	1	1	1	1	1	1	1	1	1	1	1	1	1	1	1	1	0	1	1	1	1	1	1	1	1	1	1	1	1	1	1	1	0	1	1	1	1
1303	Municipio_391	Uni3912750	1	1	0	0	0	1	0	1	1	1	1	1	1	1	0	0	1	1	1	1	1	1	1	1	1	1	0	0	0	0	0	0	0	0	0	0	0	0	0	0	0	0	0	0	0	0	0
1304	Municipio_391	Uni3912750	0	0	0	0	1	0	0	1	0	0	1	1	1	1	1	0	1	1	1	1	1	1	1	1	1	1	0	0	0	0	0	0	0	0	0	0	0	0	0	0	0	0	0	0	0	0	0
1305	Municipio_391	Uni3912750	1	1	0	0	1	1	1	1	1	1	1	1	1	1	0	0	1	1	1	1	1	1	1	1	1	1	0	0	0	0	0	0	0	0	0	0	0	0	0	0	0	0	0	0	0	0	0
1306	Municipio_391	Uni3912750	1	1	0	0	0	1	0	1	1	1	1	1	1	1	0	0	1	1	1	0	1	1	0	1	1	1	0	0	0	0	0	0	0	0	0	0	0	0	0	0	0	0	0	0	0	0	0
1307	Municipio_391	Uni3912750	1	1	0	0	0	1	0	1	0	1	1	1	1	1	0	0	1	1	1	1	1	1	1	1	1	1	0	0	0	0	0	0	0	0	0	0	0	0	0	0	0	0	0	0	0	0	0
1308	Municipio_391	Uni3913724	0	0	0	0	1	1	0	1	1	0	1	1	1	1	0	0	1	1	1	1	1	1	1	1	1	1	0	0	0	0	0	0	0	0	0	0	0	0	0	0	0	0	0	0	0	0	0
1309	Municipio_391	Uni3915545	0	0	0	0	1	1	1	1	0	1	1	1	1	1	0	0	1	1	1	1	1	1	1	1	1	1	0	0	0	0	0	0	0	0	0	0	0	0	0	0	0	0	0	0	0	0	0
1310	Municipio_391	Uni3916306	0	0	0	0	1	1	1	1	0	1	1	1	1	1	0	0	1	1	1	1	1	1	1	1	1	1	0	0	0	0	0	0	0	0	0	0	0	0	0	0	0	0	0	0	0	0	0
1311	Municipio_138	Uni1382042	1	1	1	1	1	1	1	1	1	1	1	1	1	1	0	1	1	1	1	1	1	1	0	1	1	1	1	1	1	1	1	1	1	1	1	1	1	1	1	1	1	1	1	1	1	1	1
1312	Municipio_138	Uni1382047	1	1	1	1	1	1	1	1	1	1	1	1	1	1	1	1	1	1	1	1	1	1	1	1	1	1	1	1	1	1	1	1	1	1	1	1	1	1	1	1	1	1	1	1	1	1	1
1313	Municipio_138	Uni1382051	1	1	1	1	1	1	1	1	1	1	1	1	0	1	1	1	1	1	1	1	1	1	0	1	1	1	1	1	1	1	1	1	1	1	1	1	1	1	1	1	1	1	1	1	1	1	1
1314	Municipio_138	Uni1382051	1	1	0	1	1	0	1	1	1	1	1	1	1	1	1	1	1	1	1	1	1	1	1	1	1	1	1	1	1	1	1	1	1	1	1	1	1	1	1	1	1	1	1	1	1	1	1
1315	Municipio_138	Uni1382062	1	1	0	1	1	1	1	1	1	1	1	1	1	1	1	1	1	1	1	1	1	1	1	1	1	1	1	1	1	1	1	1	1	1	1	1	1	1	1	1	1	1	1	1	1	1	1
1316	Municipio_138	Uni1382065	1	0	0	1	1	1	1	1	1	1	1	1	1	1	1	1	1	1	1	1	1	1	1	1	1	1	1	1	1	1	1	1	1	1	1	1	1	1	1	1	1	1	1	1	1	1	1
1317	Municipio_138	Uni1385547	1	1	1	1	1	1	0	1	1	1	1	1	1	1	1	1	1	1	1	1	1	1	1	1	1	1	1	1	1	1	1	1	1	1	1	1	1	1	1	1	1	1	1	1	1	1	1
1318	Municipio_138	Uni1385933	1	1	1	1	1	1	1	1	1	1	1	1	1	1	0	1	1	1	1	1	1	1	0	1	1	1	1	1	1	1	1	1	1	1	1	1	1	1	1	1	1	1	1	1	1	1	1
1319	Municipio_138	Uni1386532	1	1	1	1	1	1	0	1	1	1	1	1	1	1	0	1	1	1	1	1	1	1	1	1	1	1	1	1	1	1	1	1	1	1	1	1	1	1	1	1	1	1	1	1	1	1	1
1320	Municipio_138	Uni1387170	1	1	1	0	1	1	0	1	1	1	1	1	1	1	1	0	1	1	1	1	1	1	1	0	1	1	1	0	1	0	1	0	1	0	1	0	1	0	1	0	1	0	1	0	1	0	1
1321	Municipio_138	Uni1387699	1	1	1	1	1	0	0	1	1	1	1	1	1	1	1	1	1	1	1	1	1	1	0	1	1	1	1	0	1	0	1	0	1	0	1	0	1	0	1	0	1	0	1	0	1	0	1
1322	Municipio_138	Uni1388010	1	1	1	1	1	1	1	1	1	1	1	1	1	1	1	1	1	0	1	1	1	1	1	1	1	1	1	1	1	1	1	1	1	1	1	1	1	1	1	1	1	1	1	1	1	1	1
1323	Municipio_138	Uni1388010	0	0	0	0	0	0	1	1	0	0	1	0	1	1	0	0	1	1	1	1	1	1	1	1	1	1	0	0	0	0	0	0	0	0	0	0	0	0	0	0	0	0	0	0	0	0	0
1324	Municipio_138	Uni1388010	0	1	0	1	0	1	0	1	1	1	1	1	1	1	0	1	1	1	1	1	1	1	1	1	1	1	1	1	1	1	1	1	1	1	1	1	1	1	1	1	1	1	1	1	1	1	1
1325	Municipio_138	Uni1388010	1	0	0	0	1	0	1	1	0	0	1	0	1	1	0	0	1	1	1	1	1	1	1	1	1	1	0	0	0	0	0	0	0	0	0	0	0	0	0	0	0	0	0	0	0	0	0
1326	Municipio_137	Uni1372042	0	1	1	1	0	1	1	1	1	1	1	1	1	1	1	1	1	1	1	1	1	0	1	1	1	1	0	0	0	0	0	0	0	0	0	0	0	0	0	0	0	0	0	0	0	0	0
1327	Municipio_137	Uni1372042	0	1	0	0	1	0	1	1	1	1	1	1	1	1	0	1	1	1	1	1	1	1	1	1	1	1	0	0	0	0	0	0	0	0	0	0	0	0	0	0	0	0	0	0	0	0	0
1328	Municipio_137	Uni1372042	0	1	1	1	1	1	1	1	1	1	1	1	1	0	1	1	1	1	1	1	1	0	1	1	1	1	0	0	0	0	0	0	0	0	0	0	0	0	0	0	0	0	0	0	0	0	0
1329	Municipio_137	Uni1372047	0	0	0	0	1	1	0	0	0	0	1	0	1	1	0	0	1	1	1	0	1	0	1	0	1	1	0	0	0	0	0	0	0	0	0	0	0	0	0	0	0	0	0	0	0	0	0
1330	Municipio_137	Uni1372047	1	1	1	1	1	1	0	1	1	1	1	1	1	1	0	1	1	1	1	1	1	0	1	1	1	1	1	0	1	0	1	0	1	0	1	0	1	0	1	0	1	0	1	0	1	0	1
1331	Municipio_137	Uni1372051	1	1	1	1	1	1	0	1	0	0	1	1	1	1	0	1	1	1	0	1	1	0	0	1	1	1	1	1	1	1	1	0	1	1	1	1	1	1	1	1	1	1	1	0	1	0	1
1332	Municipio_137	Uni1372058	1	1	0	0	0	1	1	1	1	1	1	1	1	1	0	0	1	1	1	1	1	1	1	1	1	1	0	0	0	0	0	0	0	0	0	0	0	0	0	0	0	0	0	0	0	0	0
1333	Municipio_137	Uni1372073	1	1	0	0	0	1	1	1	1	1	1	1	1	1	0	0	1	1	1	0	1	0	1	1	1	1	0	0	0	0	0	0	0	0	0	0	0	0	0	0	0	0	0	0	0	0	0
1334	Municipio_137	Uni1377818	1	1	0	0	0	1	1	1	0	0	1	1	1	1	0	0	1	1	0	0	1	0	1	1	1	1	0	0	0	0	0	0	0	0	0	0	0	0	0	0	0	0	0	0	0	0	0
1335	Municipio_392	Uni3922791	1	0	0	0	0	0	1	1	0	0	1	0	1	1	0	0	1	1	0	0	0	1	1	0	1	1	0	0	0	0	0	0	0	0	0	0	0	0	0	0	0	0	0	0	0	0	0
1336	Municipio_392	Uni3922791	1	1	0	1	1	1	1	1	1	1	1	1	1	1	0	0	1	1	0	0	0	1	0	1	1	1	0	0	0	0	0	0	0	0	0	0	0	0	0	0	0	0	0	0	0	0	0
1337	Municipio_392	Uni3922791	0	0	0	0	0	0	0	1	0	0	1	1	1	1	0	0	1	1	0	0	0	1	0	1	1	1	0	0	0	0	0	0	0	0	0	0	0	0	0	0	0	0	0	0	0	0	0
1338	Municipio_392	Uni3922791	1	1	0	0	0	1	1	1	1	1	1	1	0	1	0	0	1	1	0	0	0	1	1	0	1	1	0	0	0	0	0	0	0	0	0	0	0	0	0	0	0	0	0	0	0	0	0
1339	Municipio_392	Uni3922791	0	0	0	0	0	0	1	1	1	1	1	1	1	1	0	1	1	1	0	0	0	0	1	1	1	1	0	0	0	0	0	0	0	0	0	0	0	0	0	0	0	0	0	0	0	0	0
1340	Municipio_237	Uni2372070	1	1	1	1	0	1	0	1	0	1	1	1	1	1	1	1	1	1	1	1	1	1	1	1	1	1	1	0	1	1	1	1	1	1	1	1	1	1	1	1	1	1	1	1	1	1	1
1341	Municipio_393	Uni3932750	1	1	0	0	1	0	0	1	1	1	1	1	1	1	0	1	1	1	1	1	1	1	1	1	1	1	0	0	0	0	0	0	0	0	0	0	0	0	0	0	0	0	0	0	0	0	0
1342	Municipio_393	Uni3932750	1	1	0	0	1	1	1	1	1	1	1	1	1	1	0	1	1	1	1	1	1	1	1	1	1	1	0	0	0	0	0	0	0	0	0	0	0	0	0	0	0	0	0	0	0	0	0
1343	Municipio_393	Uni3935716	1	1	0	0	1	0	1	1	1	1	1	1	1	1	0	0	1	1	1	1	1	1	1	1	1	1	0	0	0	0	0	0	0	0	0	0	0	0	0	0	0	0	0	0	0	0	0
1344	Municipio_393	Uni3937310	1	1	0	1	1	1	1	1	1	1	1	1	1	1	0	0	1	1	1	1	1	1	1	1	1	1	0	0	0	0	0	0	0	0	0	0	0	0	0	0	0	0	0	0	0	0	0
1345	Municipio_394	Uni3943018	1	1	1	1	1	1	0	1	0	1	1	0	1	1	1	1	1	1	0	0	0	0	1	1	0	0	1	1	1	1	1	1	1	1	1	1	1	1	1	1	1	1	1	1	1	1	1
1346	Municipio_394	Uni3946500	0	0	1	1	1	1	0	1	0	0	0	0	1	0	1	1	1	1	1	0	0	0	1	1	1	0	1	0	1	1	1	1	1	1	1	1	1	1	1	1	1	1	1	1	1	1	1
1347	Municipio_394	Uni3946500	0	0	1	1	0	1	1	1	0	0	1	1	1	0	0	1	1	1	1	0	0	0	1	1	1	0	0	0	1	1	1	1	1	1	1	1	1	1	1	1	1	1	1	1	1	1	1
1348	Municipio_395	Uni3952751	0	1	1	1	0	0	0	1	0	0	1	1	1	1	1	1	1	1	1	1	1	0	1	1	1	1	0	0	1	1	1	1	1	1	1	1	1	1	1	1	1	1	1	1	1	1	1
1349	Municipio_395	Uni3952751	0	1	1	1	0	1	1	1	1	1	1	1	1	1	1	1	1	1	1	0	1	0	1	1	1	1	1	0	1	1	1	1	1	1	1	1	1	1	1	1	1	1	1	1	1	1	1
1350	Municipio_395	Uni3952751	1	1	1	1	1	0	0	1	1	1	1	1	1	1	1	1	1	1	1	1	1	0	1	1	1	1	0	0	1	1	1	1	1	1	1	1	1	1	1	1	1	1	1	1	1	1	1
1351	Municipio_395	Uni3952751	1	1	1	1	1	1	1	1	1	1	1	1	1	1	1	1	1	1	1	1	1	1	1	1	1	1	0	0	1	1	1	1	1	1	1	1	1	1	1	1	1	1	1	1	1	1	1
1352	Municipio_395	Uni3953721	1	1	1	1	0	1	0	1	1	1	1	1	1	1	0	1	1	1	1	0	1	0	1	1	1	1	0	0	1	1	1	1	1	1	1	1	1	1	1	1	1	1	1	1	1	1	1
1353	Municipio_395	Uni3956769	1	1	1	1	1	1	0	1	1	1	1	0	1	1	1	1	1	1	1	1	1	0	1	1	1	1	0	0	1	1	1	1	1	1	1	1	1	1	1	1	1	1	1	1	1	1	1
1354	Municipio_395	Uni3956769	1	1	1	1	1	1	0	1	1	1	1	1	1	1	1	1	1	1	1	1	1	1	1	1	1	1	0	0	1	1	1	1	1	1	1	1	1	1	1	1	1	1	1	1	1	1	1
1355	Municipio_395	Uni3956769	1	1	1	1	0	1	0	1	1	1	1	1	1	1	1	1	1	1	1	0	1	0	1	1	1	1	0	0	1	1	1	1	1	1	1	1	1	1	0	1	1	1	1	1	1	1	1
1356	Municipio_396	Uni3962751	1	1	1	1	0	0	1	1	0	1	1	1	1	1	1	1	1	1	1	1	1	1	0	1	1	1	1	1	1	1	0	1	1	1	1	1	1	1	1	1	1	1	1	1	1	1	1
1357	Municipio_396	Uni3962785	1	0	0	1	1	0	1	1	0	0	1	1	1	1	1	1	1	1	1	1	1	1	1	1	1	1	0	0	1	1	1	1	1	1	1	1	1	1	1	1	1	1	1	1	1	1	1
1358	Municipio_396	Uni3962785	0	0	0	0	0	0	1	1	0	0	1	1	1	1	0	0	1	1	1	1	1	1	1	1	1	1	0	0	0	0	0	0	0	0	0	0	0	0	0	0	0	0	0	0	0	0	0
1359	Municipio_396	Uni3965923	1	0	1	1	0	0	0	1	0	0	1	0	1	1	0	1	1	1	1	1	1	1	1	1	1	1	0	1	1	1	1	1	1	1	1	1	1	1	0	1	1	1	1	1	1	1	1
1360	Municipio_396	Uni3965924	1	1	1	1	1	0	0	1	1	1	1	1	1	1	1	1	1	1	1	1	1	1	1	1	1	1	0	0	1	1	1	1	1	1	1	1	1	1	1	1	1	1	1	1	1	1	1
1361	Municipio_396	Uni3965979	1	1	1	1	1	0	0	1	1	1	1	0	1	1	1	1	1	0	1	1	1	1	1	1	1	1	0	0	1	1	1	1	1	1	1	1	1	1	1	1	1	1	1	1	1	1	1
1362	Municipio_397	Uni3977946	1	1	0	0	0	0	1	1	1	1	1	1	0	1	0	1	1	0	0	0	0	1	0	1	1	1	0	0	0	0	0	0	0	0	0	0	0	0	0	0	0	0	0	0	0	0	0
1363	Municipio_133	Uni1332042	1	1	1	1	1	1	1	1	1	1	1	1	1	1	1	1	1	1	1	1	1	1	1	1	1	1	0	0	1	1	1	1	1	1	1	1	1	1	1	1	1	1	0	1	1	1	1
1364	Municipio_133	Uni1332042	0	0	1	1	0	0	0	0	0	0	1	1	1	1	1	1	1	1	1	1	1	1	1	1	1	1	0	1	1	1	1	0	1	1	1	1	1	1	1	1	1	1	0	1	1	1	1
1365	Municipio_133	Uni1332042	0	0	1	1	0	0	0	0	0	0	0	0	1	1	1	1	1	1	1	1	1	1	1	1	1	1	0	0	1	1	1	1	1	1	1	1	1	1	1	1	1	1	0	1	1	1	1
1366	Municipio_133	Uni1332042	1	1	1	1	1	0	0	1	0	0	1	1	1	1	1	1	1	1	1	1	1	1	1	1	1	1	0	0	1	1	1	1	1	1	1	1	1	1	0	1	1	1	0	1	1	1	1
1367	Municipio_133	Uni1332042	1	0	1	1	1	1	1	1	1	1	1	1	1	1	1	1	1	1	1	1	1	1	1	1	1	1	1	1	1	1	1	1	1	1	1	1	1	1	1	1	1	1	0	1	1	1	1
1368	Municipio_133	Uni1332042	N/A	N/A	N/A	N/A	N/A	N/A	N/A	N/A	N/A	N/A	N/A	N/A	N/A	N/A	N/A	N/A	N/A	N/A	N/A	N/A	N/A	N/A	N/A	N/A	N/A	N/A	N/A	N/A	N/A	N/A	N/A	N/A	N/A	N/A	N/A	N/A	N/A	N/A	N/A	N/A	N/A	N/A	N/A	N/A	N/A	N/A	N/A
1369	Municipio_133	Uni1332093	0	0	1	1	1	1	1	1	0	0	1	1	1	1	1	1	1	1	1	1	1	1	1	1	1	1	0	1	1	1	1	1	1	1	1	1	1	1	1	1	1	1	0	1	1	1	1
1370	Municipio_133	Uni1332093	0	0	0	1	0	0	0	1	0	1	1	1	1	1	1	1	1	1	1	1	1	1	1	1	1	1	0	1	1	1	1	1	1	1	1	1	1	1	1	1	1	1	1	1	1	1	1
1371	Municipio_133	Uni1333195	0	0	0	1	0	0	0	1	1	0	1	0	1	1	1	1	1	1	1	1	0	0	1	1	1	1	0	0	1	1	1	1	1	1	1	1	1	1	1	1	1	1	0	1	1	1	1
1372	Municipio_133	Uni1336271	0	1	1	1	0	1	1	1	1	1	1	1	1	1	1	1	1	1	1	1	1	1	1	1	1	1	0	0	1	1	1	1	1	1	1	1	1	1	1	1	1	1	1	1	1	1	1
1373	Municipio_133	Uni1336271	N/A	N/A	N/A	N/A	N/A	N/A	N/A	N/A	N/A	N/A	N/A	N/A	N/A	N/A	N/A	N/A	N/A	N/A	N/A	N/A	N/A	N/A	N/A	N/A	N/A	N/A	N/A	N/A	N/A	N/A	N/A	N/A	N/A	N/A	N/A	N/A	N/A	N/A	N/A	N/A	N/A	N/A	N/A	N/A	N/A	N/A	N/A
1374	Municipio_133	Uni1336317	0	0	1	1	0	0	1	1	0	0	1	1	0	1	0	1	1	1	1	1	1	1	1	1	1	1	0	0	1	1	1	1	1	1	1	1	1	1	1	1	1	1	0	1	1	1	1
1375	Municipio_133	Uni1336317	0	0	1	1	1	0	0	1	0	0	1	1	1	1	1	1	1	1	1	1	1	1	1	1	1	1	0	0	1	1	0	1	1	1	1	1	1	1	1	1	1	1	1	1	1	1	1
1376	Municipio_133	Uni1336317	1	1	1	1	1	1	1	1	0	1	1	1	1	1	1	1	1	1	1	1	1	1	1	1	1	1	0	0	1	1	1	1	1	1	1	1	1	1	1	1	1	1	0	1	1	1	1
1377	Municipio_133	Uni1336989	1	1	0	1	1	1	0	1	0	0	1	1	1	1	1	1	1	1	1	1	1	1	1	1	1	1	0	0	1	1	1	1	1	1	1	1	1	1	1	1	1	1	0	1	1	1	1
1378	Municipio_133	Uni1339020	1	1	1	1	1	1	1	1	1	1	1	1	1	1	1	1	1	1	1	1	1	1	1	1	1	1	0	0	1	1	1	1	1	1	1	1	1	1	1	1	1	1	0	1	1	1	1
1379	Municipio_133	Uni1332042	1	1	1	1	1	1	1	1	1	1	1	1	1	1	1	1	1	1	1	1	0	1	0	1	1	1	0	0	1	1	1	1	1	1	1	1	1	1	1	1	1	1	0	1	1	1	1
1380	Municipio_133	Uni1332042	0	0	0	1	0	0	0	0	0	0	1	1	1	1	1	1	1	1	1	1	0	1	0	1	1	1	0	1	1	1	1	0	1	1	1	1	1	1	1	1	1	1	0	1	1	1	1
1381	Municipio_133	Uni1332042	0	0	1	1	0	0	0	0	0	0	0	0	1	0	1	1	1	1	1	1	0	1	1	1	1	1	0	0	1	1	1	1	1	1	1	1	1	1	1	1	1	1	0	1	1	1	1
1382	Municipio_133	Uni1332042	1	1	1	1	1	0	0	1	0	0	1	1	1	1	1	1	1	1	1	1	1	1	0	1	1	1	0	0	1	1	1	1	1	1	1	1	1	1	0	1	1	1	0	1	1	1	1
1383	Municipio_133	Uni1332042	N/A	N/A	N/A	N/A	N/A	N/A	N/A	N/A	N/A	N/A	N/A	N/A	N/A	N/A	N/A	N/A	N/A	N/A	N/A	N/A	N/A	N/A	N/A	N/A	N/A	N/A	N/A	N/A	N/A	N/A	N/A	N/A	N/A	N/A	N/A	N/A	N/A	N/A	N/A	N/A	N/A	N/A	N/A	N/A	N/A	N/A	N/A
1384	Municipio_133	Uni1332093	1	0	1	1	1	1	1	1	0	0	1	1	1	0	1	1	1	1	1	1	1	1	1	1	1	1	0	1	1	1	1	1	1	1	1	1	1	1	1	1	1	1	0	1	1	1	1
1385	Municipio_133	Uni1332093	1	0	1	1	0	0	0	1	0	1	1	1	1	1	1	1	0	1	1	1	0	1	0	1	1	1	0	1	1	1	1	1	1	1	1	1	1	1	1	1	1	1	1	1	1	1	1
1386	Municipio_133	Uni1333195	0	0	0	1	0	0	0	1	1	0	1	0	1	0	1	1	1	1	1	1	0	0	1	1	1	1	0	0	1	1	1	1	1	1	1	1	1	1	1	1	1	1	0	1	1	1	1
1387	Municipio_133	Uni1336271	1	1	1	1	0	1	1	1	1	1	1	1	0	0	1	1	0	1	1	1	0	1	0	1	1	1	0	1	1	1	1	1	1	1	1	1	1	1	1	1	1	1	1	1	1	1	1
1388	Municipio_133	Uni1336317	0	0	0	1	0	0	1	1	0	0	1	1	0	1	0	1	1	1	1	1	0	1	0	1	1	1	0	0	1	1	1	1	1	1	1	1	1	1	1	1	1	1	0	1	1	1	1
1389	Municipio_133	Uni1336317	1	0	0	1	1	0	0	1	0	0	1	1	1	1	1	1	1	1	1	1	1	1	1	1	1	1	0	0	1	1	0	1	1	1	1	1	1	1	1	1	1	1	1	1	1	1	1
1390	Municipio_133	Uni1336317	1	1	1	1	1	1	1	1	0	1	1	1	1	1	1	1	1	1	1	1	1	1	1	1	1	1	0	0	1	1	1	1	1	1	1	1	1	1	1	1	1	1	0	1	1	1	1
1391	Municipio_133	Uni1336989	1	1	1	1	1	1	0	1	0	0	1	1	1	1	1	1	1	1	1	1	0	1	1	1	1	1	0	0	1	1	1	1	1	1	1	1	1	1	1	1	1	1	0	1	1	1	1
1392	Municipio_398	Uni3982747	0	0	0	1	0	0	0	1	0	1	1	0	1	1	0	1	1	1	1	1	0	0	1	0	1	1	1	1	1	1	1	1	1	1	1	1	1	1	1	1	1	1	1	1	1	1	1
1393	Municipio_398	Uni3982747	1	1	1	1	1	1	0	1	1	1	1	1	1	1	1	1	1	1	0	1	0	0	1	1	1	1	1	1	1	1	1	1	1	1	1	1	1	1	1	1	0	1	0	1	1	1	1
1394	Municipio_93	Uni9320356	0	0	1	1	0	0	1	1	0	0	1	0	1	1	1	1	1	1	1	0	1	0	1	1	1	0	0	0	1	1	1	1	1	1	1	1	1	1	1	1	1	1	0	1	1	1	1
1395	Municipio_93	Uni9320512	1	1	1	1	1	1	0	1	0	0	1	1	1	1	1	1	1	1	1	0	1	0	1	1	1	1	0	1	1	1	1	1	1	1	1	1	1	1	1	1	1	1	1	1	1	1	1
1396	Municipio_93	Uni9320590	0	0	1	1	0	0	1	1	0	0	1	0	1	1	1	1	1	1	1	1	1	0	1	1	1	1	0	0	1	1	1	1	0	1	1	1	1	1	1	1	1	1	1	1	1	1	1
1397	Municipio_258	Uni2582077	0	1	1	1	1	1	1	1	1	1	1	0	1	1	0	1	1	1	1	1	1	1	0	1	1	1	1	1	1	1	1	1	1	1	1	1	1	1	1	1	1	1	1	1	1	1	1
1398	Municipio_214	Uni2142062	1	1	1	1	1	1	0	1	1	1	1	1	1	1	1	1	1	1	1	1	1	1	1	1	1	1	1	1	1	1	1	1	1	1	1	1	1	1	1	1	1	1	1	1	1	1	1
1399	Municipio_191	Uni1912054	0	1	1	1	1	1	1	1	1	1	1	1	1	1	1	1	1	1	1	1	1	1	1	1	1	1	1	1	0	1	1	1	1	1	1	1	1	1	1	1	1	1	1	1	1	1	1
1400	Municipio_227	Uni2272066	1	0	1	1	1	1	1	1	0	1	1	0	1	1	0	1	1	1	1	1	1	1	1	1	1	1	0	0	1	1	1	1	1	1	1	1	1	1	0	1	1	1	0	1	1	1	1
1401	Municipio_227	Uni2272067	0	0	1	1	1	1	1	1	0	0	1	0	1	1	1	1	1	1	1	1	1	0	1	1	1	0	0	0	1	1	1	1	1	1	1	1	1	1	0	1	1	1	0	1	1	1	1
1402	Municipio_227	Uni2272096	0	0	1	1	1	1	1	1	0	1	1	1	1	1	1	1	1	1	1	1	1	1	1	1	1	1	0	1	1	1	1	1	1	1	1	1	1	1	1	1	1	1	1	1	1	1	1
1403	Municipio_227	Uni2272096	1	1	1	1	1	1	1	1	0	0	1	0	1	1	0	1	1	1	0	1	1	0	1	1	1	0	0	1	1	1	1	1	1	1	1	1	1	1	1	1	1	1	1	1	1	1	1
1404	Municipio_227	Uni2272096	1	1	1	1	1	1	1	1	0	0	1	1	1	1	0	1	1	1	1	1	1	1	1	1	1	1	1	1	1	1	1	1	1	1	1	1	1	1	1	1	1	1	1	1	1	1	1
1405	Municipio_146	Uni1462044	1	1	1	1	0	1	1	1	1	1	1	1	1	1	1	1	1	1	1	1	1	1	1	1	1	1	1	1	1	1	1	1	1	1	1	1	1	1	1	1	1	1	1	1	1	1	1
1406	Municipio_146	Uni1462049	1	1	1	0	0	1	1	1	0	0	1	1	1	1	0	0	1	1	1	1	1	1	0	0	1	1	1	0	1	0	1	0	1	0	1	0	1	0	1	0	1	0	1	0	1	0	1
1407	Municipio_146	Uni1462049	1	1	1	1	1	1	0	1	0	1	1	1	1	1	1	1	1	1	1	1	1	1	0	1	1	1	1	1	1	1	1	1	1	1	1	1	1	1	1	1	1	1	1	1	1	1	1
1408	Municipio_146	Uni1462049	1	1	0	1	1	1	1	1	0	1	1	1	1	1	1	1	1	1	0	1	1	1	0	1	1	1	0	1	1	1	1	1	1	1	1	1	1	1	1	1	1	1	1	1	1	1	1
1409	Municipio_146	Uni1462050	1	1	1	1	1	1	1	1	1	1	1	1	1	1	1	1	1	1	1	1	1	1	1	1	1	1	1	1	1	1	1	1	1	1	1	1	1	1	1	1	1	1	1	1	1	1	1
1410	Municipio_146	Uni1462052	0	0	0	1	0	1	1	1	1	1	0	1	1	1	0	1	1	1	1	1	1	1	0	1	1	1	1	1	1	1	1	1	0	1	1	1	0	1	1	1	1	1	0	1	1	1	1
1411	Municipio_146	Uni1462052	1	1	1	1	1	1	0	1	1	1	1	1	0	1	0	1	1	1	1	1	1	1	0	1	1	1	1	1	1	1	1	1	1	1	1	1	1	1	1	1	1	1	1	1	1	1	1
1412	Municipio_146	Uni1462061	1	1	1	1	0	1	1	1	0	1	1	1	0	1	1	1	1	1	1	1	1	1	0	1	1	1	1	1	1	1	1	1	1	1	1	1	1	1	1	1	1	1	0	1	1	1	1
1413	Municipio_146	Uni1462062	N/A	N/A	N/A	N/A	N/A	N/A	N/A	N/A	N/A	N/A	N/A	N/A	N/A	N/A	N/A	N/A	N/A	N/A	N/A	N/A	N/A	N/A	N/A	N/A	N/A	N/A	N/A	N/A	N/A	N/A	N/A	N/A	N/A	N/A	N/A	N/A	N/A	N/A	N/A	N/A	N/A	N/A	N/A	N/A	N/A	N/A	N/A
1414	Municipio_146	Uni1462075	1	1	1	1	0	1	1	1	1	1	1	0	1	1	0	1	1	1	1	1	1	1	0	1	1	1	1	1	1	1	1	1	1	1	1	1	1	1	1	1	1	1	0	1	1	1	1
1415	Municipio_146	Uni1462075	1	1	0	1	1	1	0	1	0	1	1	1	1	1	0	1	1	1	1	1	0	1	0	1	1	1	1	1	1	1	1	1	1	1	1	1	1	1	1	1	1	1	1	1	1	1	1
1416	Municipio_146	Uni1462076	1	1	1	1	0	1	1	1	0	0	1	1	1	1	0	1	1	1	1	1	1	1	0	1	1	1	1	1	1	1	1	1	1	1	1	1	1	1	1	1	1	1	1	1	1	1	0
1417	Municipio_146	Uni1462084	1	1	1	1	0	1	0	1	1	1	0	1	1	1	1	1	1	1	1	1	0	1	1	1	1	1	1	1	1	1	1	1	1	1	0	1	1	1	1	1	1	1	1	1	1	1	1
1418	Municipio_146	Uni1462084	1	1	1	1	1	1	1	1	1	1	1	0	1	1	1	1	1	1	1	1	1	1	1	1	1	1	1	1	1	1	1	1	1	1	1	0	1	1	1	1	1	1	0	1	1	1	1
1419	Municipio_146	Uni1462086	1	0	0	0	0	1	1	1	0	0	1	1	0	1	0	0	1	1	1	0	1	1	0	0	1	1	0	0	0	0	0	0	0	0	0	0	0	0	0	0	0	0	0	0	0	0	0
1420	Municipio_146	Uni1462086	0	0	0	0	0	1	0	0	0	0	1	0	1	1	0	0	1	1	1	1	1	1	0	0	1	1	0	0	0	0	0	0	0	0	0	0	0	0	0	0	0	0	0	0	0	0	0
1421	Municipio_146	Uni1462087	1	0	0	0	0	1	0	0	0	0	0	1	0	1	0	0	1	1	1	1	1	1	1	1	1	1	0	0	0	0	0	0	0	0	0	0	0	0	0	0	0	0	0	0	0	0	0
1422	Municipio_146	Uni1462087	0	0	0	0	0	0	1	0	0	0	1	0	1	1	0	1	1	1	0	0	1	1	0	0	1	1	0	0	0	0	0	0	0	0	0	0	0	0	0	0	0	0	0	0	0	0	0
1423	Municipio_146	Uni1463255	1	1	1	1	1	1	1	1	1	1	1	1	1	1	1	1	1	1	1	1	1	1	1	1	1	1	1	1	1	1	1	1	1	1	1	1	1	1	1	1	1	1	1	1	1	1	1
1424	Municipio_146	Uni1463307	0	0	1	1	1	1	1	1	1	1	1	1	1	1	0	1	1	1	1	1	1	1	0	1	1	1	1	1	1	1	1	1	1	1	1	1	1	1	1	1	1	1	1	1	1	1	1
1425	Municipio_146	Uni1465441	1	0	0	0	1	1	0	1	0	0	1	1	0	1	0	0	1	1	1	1	1	1	0	0	1	1	0	0	0	0	0	0	0	0	0	0	0	0	0	0	0	0	0	0	0	0	0
1426	Municipio_146	Uni1465510	0	0	0	0	0	0	0	1	0	0	0	1	0	1	0	1	1	1	1	1	1	1	0	0	1	1	0	0	0	0	0	0	0	0	0	0	0	0	0	0	0	0	0	0	0	0	0
1427	Municipio_146	Uni1465510	0	0	0	0	0	1	0	0	0	1	0	1	1	1	0	1	1	1	1	1	1	1	1	1	1	1	0	0	0	0	0	0	0	0	0	0	0	0	0	0	0	0	0	0	0	0	0
1428	Municipio_146	Uni1465545	1	1	0	0	0	0	1	1	1	1	1	1	1	1	0	0	1	1	1	1	1	1	0	1	1	1	0	0	0	0	0	0	0	0	0	0	0	0	0	0	0	0	0	0	0	0	0
1429	Municipio_146	Uni1465636	1	1	1	1	0	0	1	0	1	1	1	1	1	1	0	1	1	1	1	0	1	1	1	1	1	1	1	1	1	1	1	1	0	1	1	1	1	1	1	1	1	1	1	1	1	1	1
1430	Municipio_146	Uni1467612	1	1	0	1	1	1	0	0	0	0	1	1	1	1	0	0	1	1	1	0	0	0	0	0	1	0	0	0	0	0	0	0	0	0	0	0	0	0	0	0	0	0	0	0	0	0	0
1431	Municipio_146	Uni1467729	1	1	1	1	0	1	1	1	1	1	1	1	1	1	0	1	1	1	1	1	1	1	1	1	1	1	1	1	1	1	1	1	1	1	1	1	1	1	1	1	1	1	1	1	1	1	1
1432	Municipio_68	Uni6820331	0	0	1	1	1	0	1	1	0	1	0	0	1	1	1	1	1	1	1	1	0	1	0	1	1	1	0	0	1	1	1	1	1	1	1	1	1	1	1	1	1	1	1	1	1	1	1
1433	Municipio_68	Uni6820491	1	1	1	1	1	1	0	1	0	1	1	1	1	1	0	1	1	1	1	1	1	1	0	1	1	1	0	0	1	1	1	1	1	1	1	1	1	1	1	1	1	1	1	1	1	1	1
1434	Municipio_68	Uni6820559	1	1	1	1	0	1	1	1	1	1	1	0	1	1	0	1	1	1	1	1	1	1	0	0	1	1	0	0	1	1	1	1	1	1	1	1	1	1	1	1	1	1	1	1	1	1	1
1435	Municipio_68	Uni6820850	1	0	1	1	0	0	1	1	1	1	1	0	1	1	0	1	1	1	1	1	1	1	0	1	1	1	0	0	1	1	1	1	1	1	1	1	1	1	1	1	1	1	1	1	1	1	1
1436	Municipio_68	Uni6858707	1	1	0	1	1	1	1	1	0	1	1	1	0	1	0	1	1	1	0	1	1	1	1	1	1	1	0	0	1	1	1	1	1	1	1	1	1	1	1	1	1	1	0	1	1	1	1
1437	Municipio_399	Uni3997131	0	0	1	1	1	0	0	1	0	0	1	1	1	1	0	1	1	1	1	1	1	1	1	1	1	1	0	1	1	1	1	1	1	1	1	1	1	1	1	1	1	1	0	1	1	1	1
1438	Municipio_399	Uni3997131	1	0	0	1	1	0	0	1	0	0	1	1	1	0	0	1	1	1	1	1	1	1	1	1	1	1	0	1	1	1	1	1	1	1	1	1	1	1	1	1	1	1	0	1	1	1	1
1439	Municipio_400	Uni4002750	1	1	1	1	1	1	1	1	1	1	1	1	1	1	1	1	1	1	1	1	1	1	1	1	1	1	0	1	1	1	1	1	1	1	1	1	1	1	1	1	1	1	1	1	1	1	1
1440	Municipio_400	Uni4002779	1	1	0	0	0	0	0	1	1	1	1	1	1	1	1	0	1	1	1	1	0	1	1	1	1	1	0	0	0	0	0	0	0	0	0	0	0	0	0	0	0	0	0	0	0	0	0
1441	Municipio_400	Uni4002779	0	1	0	1	1	1	0	1	1	1	1	1	1	1	0	0	1	1	1	1	0	1	1	0	1	1	0	0	0	1	0	1	0	1	0	1	0	1	0	1	0	1	0	1	0	1	0
1442	Municipio_400	Uni4005570	1	1	0	0	0	1	1	1	1	1	1	1	1	1	1	0	1	1	1	1	1	1	1	0	1	1	0	0	0	0	0	0	0	0	0	0	0	0	0	0	0	0	0	0	0	0	0
1443	Municipio_400	Uni4005570	0	1	0	0	1	1	1	1	0	1	1	1	1	1	0	0	1	1	1	1	0	0	1	1	1	1	0	0	0	0	0	0	0	0	0	0	0	0	0	0	0	0	0	0	0	0	0
1444	Municipio_400	Uni4005570	0	0	1	1	1	1	0	1	1	1	1	0	1	1	1	1	1	1	1	1	1	1	1	1	1	1	0	1	1	1	1	1	1	1	1	1	1	1	1	1	1	1	0	1	1	1	1
1445	Municipio_400	Uni4005573	1	1	0	0	0	1	1	1	1	1	1	1	1	1	0	0	1	1	1	1	1	1	1	1	1	1	0	0	0	0	0	0	0	0	0	0	0	0	0	0	0	0	0	0	0	0	0
1446	Municipio_154	Uni1542046	1	1	1	1	0	1	1	1	1	1	1	1	1	1	1	1	1	1	1	1	1	1	0	1	1	1	1	1	1	1	1	1	1	1	1	1	1	1	1	1	1	1	1	1	1	1	1
1447	Municipio_89	Uni8920348	0	1	1	1	1	1	0	1	1	1	1	1	1	1	0	1	1	1	1	1	1	1	1	1	1	1	0	1	1	1	1	1	0	1	1	1	1	1	0	1	1	1	1	1	1	1	1
1448	Municipio_401	Uni4012790	1	1	1	1	0	1	1	1	1	1	1	1	1	1	1	1	0	1	1	1	1	1	1	1	1	1	1	1	1	1	1	1	1	1	1	1	1	1	1	1	1	1	1	1	1	1	1
1449	Municipio_402	Uni4022092	1	1	1	1	1	1	0	1	1	1	1	1	1	1	0	1	1	1	1	1	1	1	0	1	1	1	1	1	1	1	1	1	1	1	1	1	1	1	1	1	1	1	1	1	0	1	1
1450	Municipio_403	Uni4032750	0	0	0	0	0	0	0	1	0	0	1	0	1	1	0	0	1	1	0	1	0	1	0	1	1	1	0	1	0	1	0	1	0	1	0	1	0	1	0	1	0	1	0	1	0	1	0
1451	Municipio_403	Uni4032751	1	1	1	1	0	1	1	1	1	1	1	0	1	1	0	1	1	1	1	1	1	1	1	1	1	1	1	1	1	1	1	1	1	1	1	1	1	1	1	1	1	1	1	1	1	1	1
1452	Municipio_404	Uni4042716	1	1	1	1	0	0	0	1	1	1	1	1	1	1	1	1	1	1	1	1	1	0	1	1	1	1	0	0	1	1	0	0	0	0	0	0	0	0	0	0	1	1	0	0	1	1	1
1453	Municipio_404	Uni4046670	0	1	1	1	0	0	0	1	1	0	1	1	1	1	1	1	1	1	1	1	0	0	1	1	1	1	0	0	1	1	0	0	0	0	0	0	0	0	0	0	1	1	0	0	1	1	1
1454	Municipio_404	Uni4047331	1	1	1	0	0	1	1	1	0	1	1	1	1	1	1	0	1	1	1	1	0	0	1	1	1	1	0	0	1	0	1	0	1	0	1	0	1	0	1	0	1	0	0	0	1	0	1
1455	Municipio_404	Uni4047517	0	1	1	0	0	0	0	1	0	0	1	1	1	1	1	0	1	1	1	1	0	0	1	1	1	1	0	0	1	0	0	0	0	0	0	0	0	0	0	0	1	0	1	0	1	0	1
1456	Municipio_94	Uni9420359	1	1	0	1	0	1	1	1	1	1	1	1	1	1	0	1	1	1	1	1	1	1	0	1	1	1	0	1	1	1	1	1	1	1	1	1	1	1	0	1	1	1	0	1	1	1	1
1457	Municipio_94	Uni9420396	1	1	1	1	1	1	0	1	0	0	1	0	1	1	1	1	1	1	1	0	1	0	0	0	1	1	0	1	1	1	1	1	1	1	1	1	1	1	0	1	1	1	0	1	1	1	1
1458	Municipio_94	Uni9420509	1	1	1	1	1	1	0	1	0	0	0	1	1	1	1	1	1	1	1	0	1	1	1	1	1	1	0	1	1	1	1	1	1	1	1	1	1	1	1	1	1	1	1	1	1	1	1
1459	Municipio_94	Uni9420509	1	1	1	1	0	1	0	1	0	1	1	1	1	1	0	1	1	1	1	1	0	0	0	1	1	1	0	1	1	1	1	1	1	1	1	1	0	1	0	1	1	1	1	0	1	1	1
1460	Municipio_94	Uni9420627	1	1	1	1	1	1	1	1	0	0	1	0	1	1	0	1	1	1	0	1	0	0	0	1	1	1	0	1	1	1	1	1	1	1	1	1	1	1	1	1	1	1	0	1	1	1	1
1461	Municipio_94	Uni9420714	1	1	1	1	1	1	1	1	0	1	1	1	1	1	0	1	1	1	0	1	1	1	0	0	1	1	1	1	1	1	1	1	1	1	1	1	0	1	0	1	1	1	0	1	1	1	1
1462	Municipio_94	Uni9420719	1	1	1	1	1	1	0	1	0	0	1	1	1	1	0	1	1	1	1	1	1	1	0	0	1	1	0	1	1	1	1	1	1	1	1	1	0	1	0	1	1	1	1	1	1	1	1
1463	Municipio_94	Uni9420751	1	1	1	1	0	1	0	1	0	0	1	1	1	1	0	1	1	1	1	1	1	1	0	1	1	1	0	1	1	1	1	1	1	1	1	1	0	1	0	1	1	1	1	1	1	1	1
1464	Municipio_94	Uni9420855	1	1	1	1	0	1	0	1	0	0	1	1	1	1	0	1	1	1	0	1	1	1	0	1	1	1	0	1	1	1	1	1	1	1	1	1	1	1	1	1	1	1	1	1	1	1	1
1465	Municipio_108	Uni1082039	1	1	1	1	1	1	1	1	0	0	1	1	0	1	1	1	1	1	0	0	0	0	0	0	1	1	1	1	1	1	1	1	1	1	1	1	1	1	1	1	1	1	1	1	1	1	1
1466	Municipio_108	Uni1082065	0	0	1	1	1	1	0	1	0	0	1	0	1	1	0	1	1	1	0	0	0	0	0	0	1	1	1	1	1	1	1	1	1	1	1	1	1	1	1	1	1	1	1	1	1	1	1
1467	Municipio_39	Uni3920286	0	1	1	1	1	1	1	1	1	1	1	1	1	1	1	1	1	1	1	1	1	1	1	1	1	1	0	0	0	1	1	1	1	1	1	1	1	1	1	1	1	1	1	1	1	1	1
1468	Municipio_405	Uni4058002	0	1	1	1	1	1	0	1	0	1	1	1	1	1	0	1	1	1	1	1	1	1	1	1	1	1	1	1	0	1	1	1	1	1	1	1	1	1	0	1	0	1	0	1	0	1	1
1469	Municipio_61	Uni6120321	0	0	0	0	0	0	0	1	0	0	1	0	1	1	0	0	1	1	0	0	1	1	1	1	1	1	0	0	0	0	0	0	0	0	0	0	0	0	0	0	0	0	0	0	0	0	0
1470	Municipio_61	Uni6120323	0	0	0	0	0	1	0	1	1	1	1	1	1	1	0	0	1	1	0	0	1	1	0	1	1	1	0	0	0	0	0	0	0	0	0	0	0	0	0	0	0	0	0	0	0	0	0
1471	Municipio_61	Uni6120329	1	1	0	0	0	0	0	1	0	0	1	0	1	1	0	0	1	1	0	0	1	1	1	1	1	1	0	0	0	0	0	0	0	0	0	0	0	0	0	0	0	0	0	0	0	0	0
1472	Municipio_61	Uni6120519	0	1	0	0	0	0	1	1	0	0	1	1	1	1	0	0	1	1	0	0	1	1	1	1	1	1	0	0	0	0	0	0	0	0	0	0	0	0	0	0	0	0	0	0	0	0	0
1473	Municipio_61	Uni6120519	1	0	0	1	0	0	0	1	0	1	1	1	1	1	1	1	1	1	0	0	1	1	1	1	1	1	0	0	1	1	1	1	1	1	1	1	0	1	1	1	1	1	1	1	1	1	1
1474	Municipio_61	Uni6120551	0	1	1	1	0	0	0	1	1	1	1	1	1	1	1	1	1	1	0	0	1	1	1	1	1	1	0	0	1	1	1	1	1	1	1	1	1	1	1	1	1	1	1	1	1	1	1
1475	Municipio_61	Uni6120573	0	0	0	0	0	1	0	0	0	0	1	0	1	1	0	0	1	1	0	0	1	0	1	0	1	1	0	0	0	0	0	0	0	0	0	0	0	0	0	0	0	0	0	0	0	0	0
1476	Municipio_61	Uni6171002	1	1	1	0	0	0	1	1	0	1	1	1	1	1	1	0	1	1	0	0	0	1	1	1	1	1	0	0	0	0	0	0	0	0	0	0	0	0	0	0	0	0	0	0	0	0	0
1477	Municipio_406	Uni4063003	1	1	0	0	1	1	1	1	0	0	1	1	1	1	0	0	1	1	1	1	1	0	0	1	1	1	0	0	0	0	0	0	0	0	0	0	0	0	0	0	0	0	0	0	0	0	0
1478	Municipio_406	Uni4065020	1	1	0	1	0	1	1	1	1	1	1	1	1	1	1	1	1	1	1	1	1	1	1	1	1	1	0	0	0	0	0	0	0	0	0	0	0	0	0	0	0	0	0	0	0	0	0
1479	Municipio_406	Uni4065784	1	1	0	0	1	1	1	1	1	1	1	1	1	1	0	0	1	1	1	1	1	0	0	1	1	1	0	0	0	0	0	0	0	0	0	0	0	0	0	0	0	0	0	0	0	0	0
1480	Municipio_406	Uni4066681	1	1	0	0	1	1	0	1	1	1	0	1	1	1	0	0	1	1	0	1	1	1	0	1	1	1	0	0	1	0	1	0	1	0	1	0	1	0	1	0	1	0	0	0	1	0	1
1481	Municipio_407	Uni4072718	0	0	1	1	1	0	0	1	1	1	1	1	1	1	1	1	1	1	0	1	0	0	0	1	1	1	0	0	1	1	1	1	1	1	1	1	1	1	0	1	1	1	1	0	1	1	1
1482	Municipio_407	Uni4072773	1	1	1	1	0	1	0	1	1	1	1	1	1	1	1	1	1	1	1	1	1	0	1	1	1	1	0	0	1	1	1	1	1	1	1	1	1	1	1	1	1	1	1	1	0	1	1
1483	Municipio_407	Uni4072773	N/A	N/A	N/A	N/A	N/A	N/A	N/A	N/A	N/A	N/A	N/A	N/A	N/A	N/A	N/A	N/A	N/A	N/A	N/A	N/A	N/A	N/A	N/A	N/A	N/A	N/A	N/A	N/A	N/A	N/A	N/A	N/A	N/A	N/A	N/A	N/A	N/A	N/A	N/A	N/A	N/A	N/A	N/A	N/A	N/A	N/A	N/A
1484	Municipio_407	Uni4072773	0	0	1	1	1	1	1	1	1	1	1	1	1	1	1	0	1	1	0	1	0	0	1	1	1	1	0	0	1	1	1	1	1	1	1	1	1	1	1	1	1	1	1	1	1	1	1
1485	Municipio_407	Uni4073339	0	0	1	1	1	1	0	1	0	1	1	1	1	1	1	0	1	1	0	1	0	0	1	1	1	1	0	0	1	1	1	1	1	1	1	1	1	1	1	1	1	1	1	1	1	1	1
1486	Municipio_407	Uni4073339	1	1	1	1	1	1	1	1	1	1	1	0	1	1	1	1	1	1	1	1	0	0	0	0	1	1	0	0	1	1	1	1	1	1	1	1	1	1	1	1	1	1	1	1	1	1	1
1487	Municipio_407	Uni4073339	1	1	1	1	1	1	0	1	0	1	1	1	1	1	1	1	1	1	0	1	0	0	0	1	1	1	0	0	1	1	1	1	1	1	1	1	1	1	1	1	1	1	1	1	1	1	1
1488	Municipio_408	Uni4087179	0	0	0	0	1	1	1	1	0	0	1	1	1	1	1	0	1	1	1	0	0	0	0	0	1	1	0	0	0	0	0	0	0	0	0	0	0	0	0	0	0	0	0	0	0	0	0
1489	Municipio_257	Uni2572077	0	1	1	1	1	1	1	1	1	1	1	1	1	1	0	1	1	1	0	1	1	1	1	1	1	1	1	1	1	1	1	1	1	1	1	1	1	1	1	1	1	1	0	1	1	1	1
1490	Municipio_409	Uni4096401	N/A	N/A	N/A	N/A	N/A	N/A	N/A	N/A	N/A	N/A	N/A	N/A	N/A	N/A	N/A	N/A	N/A	N/A	N/A	N/A	N/A	N/A	N/A	N/A	N/A	N/A	N/A	N/A	N/A	N/A	N/A	N/A	N/A	N/A	N/A	N/A	N/A	N/A	N/A	N/A	N/A	N/A	N/A	N/A	N/A	N/A	N/A
1491	Municipio_409	Uni4092746	1	1	1	1	1	1	1	1	0	0	1	0	1	1	0	1	1	1	1	1	1	0	0	1	1	0	1	1	1	1	1	1	0	1	1	1	1	1	1	1	1	1	0	1	1	1	1
1492	Municipio_226	Uni2262066	1	1	1	1	1	1	0	1	1	1	1	1	1	1	1	1	1	1	1	1	1	1	1	1	1	1	1	1	1	1	1	1	1	1	1	1	1	1	1	1	1	1	1	1	1	1	1
1493	Municipio_106	Uni1062038	1	1	0	1	1	1	0	1	1	1	1	1	1	1	0	1	1	1	1	1	1	1	0	1	1	1	1	1	1	1	1	1	1	1	1	1	1	1	1	1	1	1	1	1	1	1	1
1494	Municipio_410	Uni4103522	N/A	N/A	N/A	N/A	N/A	N/A	N/A	N/A	N/A	N/A	N/A	N/A	N/A	N/A	N/A	N/A	N/A	N/A	N/A	N/A	N/A	N/A	N/A	N/A	N/A	N/A	N/A	N/A	N/A	N/A	N/A	N/A	N/A	N/A	N/A	N/A	N/A	N/A	N/A	N/A	N/A	N/A	N/A	N/A	N/A	N/A	N/A
1495	Municipio_410	Uni4103919	1	1	1	1	1	0	0	1	1	1	1	1	1	1	0	0	1	1	1	1	1	1	0	1	1	1	1	1	1	1	1	1	1	1	1	1	1	1	1	1	1	1	0	1	1	1	1
1496	Municipio_183	Uni1832053	1	1	0	0	1	0	1	1	1	1	1	0	1	1	0	0	1	1	0	0	1	1	1	1	1	1	0	0	0	0	0	0	0	0	0	0	0	0	0	0	0	0	0	0	0	0	0
1497	Municipio_183	Uni1832060	1	1	0	0	1	1	0	1	1	1	1	1	1	1	0	0	1	1	0	0	1	1	1	1	1	1	0	0	0	0	0	0	0	0	0	0	0	0	0	0	0	0	0	0	0	0	0
1498	Municipio_183	Uni1832750	1	0	0	0	1	1	1	1	1	1	1	1	1	1	0	0	1	1	0	1	1	0	1	1	1	1	0	0	0	0	0	0	0	0	0	0	0	0	0	0	0	0	0	0	0	0	0
1499	Municipio_183	Uni1836069	0	1	0	0	1	1	0	1	1	1	0	1	1	1	0	0	1	1	0	0	1	1	1	1	1	1	0	0	0	0	0	0	0	0	0	0	0	0	0	0	0	0	0	0	0	0	0
1500	Municipio_1	Uni18508	1	0	1	1	0	1	1	1	1	1	1	0	1	1	1	1	1	1	0	1	1	1	0	1	1	1	1	1	1	1	1	1	1	1	1	1	1	1	1	1	1	1	0	1	1	1	1
1501	Municipio_1	Uni18524	1	1	1	1	1	0	1	1	1	1	1	1	1	1	1	1	1	1	1	1	0	0	0	1	1	1	1	1	1	1	1	1	1	1	1	1	1	1	1	1	1	1	1	1	1	1	1
1502	Municipio_1	Uni18532	1	1	1	1	1	1	1	1	1	1	1	1	1	1	1	1	1	1	1	1	1	1	1	1	1	1	1	1	1	1	1	1	1	1	1	1	1	1	1	1	1	1	1	1	1	1	1
1503	Municipio_1	Uni18575	1	1	1	1	0	0	1	1	1	1	1	1	1	1	1	1	1	1	1	1	1	1	1	1	1	1	1	1	1	1	0	1	1	1	1	1	1	1	1	1	1	1	1	1	1	1	1
1504	Municipio_1	Uni18605	1	1	1	1	1	1	1	1	1	1	1	1	1	1	1	1	1	1	1	1	1	0	1	1	1	1	1	1	1	1	1	1	1	1	1	1	1	1	1	1	1	1	1	1	1	1	1
1505	Municipio_1	Uni18613	1	1	1	1	1	1	0	1	1	1	0	0	1	1	1	1	1	1	1	1	0	0	1	1	1	1	1	1	1	1	1	1	1	1	1	1	1	1	1	1	1	1	1	1	1	1	1
1506	Municipio_1	Uni18699	1	1	1	1	0	1	1	1	1	1	1	1	1	1	1	1	1	1	1	1	0	0	0	1	1	1	1	1	1	1	1	1	1	1	1	1	1	1	1	1	1	1	1	1	1	1	1
1507	Municipio_1	Uni18702	1	1	1	1	0	1	0	1	1	1	1	0	1	1	1	1	1	1	0	1	1	1	1	1	1	1	1	1	1	1	1	1	1	1	1	1	1	1	1	1	1	1	1	1	1	1	1
1508	Municipio_1	Uni18710	1	1	1	1	0	0	1	1	1	1	1	0	1	1	1	1	1	1	1	1	0	0	0	1	1	1	1	1	1	1	1	1	1	1	1	1	1	1	1	1	1	1	1	1	1	1	1
1509	Municipio_1	Uni18788	1	1	1	1	0	1	1	1	1	1	1	1	1	1	1	1	1	1	1	1	1	1	1	1	1	1	1	1	1	1	1	1	1	1	0	1	1	1	1	1	1	1	0	1	0	1	1
1510	Municipio_1	Uni18826	1	1	1	1	0	1	1	1	0	1	1	0	1	1	1	1	1	1	1	1	0	1	0	1	1	1	1	1	1	1	1	1	1	1	1	1	1	1	1	1	1	1	1	1	1	1	1
1511	Municipio_1	Uni18850	1	1	1	1	0	1	0	0	1	1	1	1	1	1	1	1	1	1	1	1	0	0	0	1	1	1	1	1	1	1	1	1	1	1	1	1	1	1	1	1	1	1	1	1	1	1	1
1512	Municipio_1	Uni18885	1	1	1	1	0	1	0	1	1	1	1	1	1	1	1	1	1	1	1	1	1	1	0	1	1	1	1	1	1	1	1	1	1	1	1	1	1	1	1	1	1	1	1	1	1	1	1
1513	Municipio_1	Uni18931	0	0	1	1	0	0	0	0	1	1	1	0	1	1	1	1	1	1	1	1	1	0	1	1	1	1	1	1	1	1	1	1	1	1	1	1	1	1	1	1	1	1	0	1	1	1	1
1514	Municipio_1	Uni129181	0	0	1	1	0	1	0	0	0	0	0	0	1	1	1	1	1	1	1	1	0	0	1	1	1	1	1	1	1	1	1	1	1	1	1	1	1	1	1	1	1	1	1	1	1	1	1
1515	Municipio_1	Uni1202532	0	0	1	1	0	1	1	1	1	1	1	1	1	1	1	1	1	1	1	1	1	1	1	1	1	0	1	1	1	1	1	1	1	1	1	1	1	1	1	1	1	1	1	1	1	1	1
1516	Municipio_1	Uni1206512	1	1	1	1	0	1	1	1	1	1	1	1	1	1	0	1	1	1	1	1	1	1	1	1	1	1	1	1	1	1	1	1	1	1	1	1	1	1	1	1	1	1	1	1	1	1	1
1517	Municipio_1	Uni1304358	0	0	1	1	1	1	0	0	0	0	1	1	1	1	1	1	1	1	1	1	1	1	1	1	1	1	1	1	1	1	1	1	1	1	1	1	1	1	1	1	1	1	1	1	1	1	1
1518	Municipio_1	Uni1334470	0	0	1	1	1	1	1	1	1	1	1	1	0	1	0	1	1	1	0	1	0	1	1	1	1	1	1	1	1	1	1	0	1	1	1	1	1	1	1	1	1	1	1	1	1	1	1
1519	Municipio_1	Uni1355457	0	0	1	1	0	0	1	1	1	1	1	0	1	1	1	1	1	1	1	1	1	0	1	1	1	1	1	1	1	1	1	1	1	1	1	1	1	1	1	1	1	1	1	1	1	1	1
1520	Municipio_1	Uni1538123	1	1	1	1	1	1	1	1	0	0	1	0	1	1	1	1	1	1	0	0	0	0	1	1	1	0	0	0	0	0	0	0	0	0	0	0	0	0	0	0	0	0	0	0	0	0	0
1521	Municipio_251	Uni2512076	0	0	0	0	0	0	1	1	1	1	1	0	1	1	0	0	1	1	0	1	0	0	0	0	1	0	0	0	0	0	0	0	0	0	0	0	0	0	0	0	0	0	0	0	0	0	0
1522	Municipio_251	Uni2512076	1	1	0	0	1	1	0	1	0	1	1	1	1	1	0	1	1	1	0	1	0	0	1	1	1	0	0	0	0	0	0	0	0	0	0	0	0	0	0	0	0	0	0	0	0	0	0
1523	Municipio_251	Uni2512750	0	0	0	0	1	1	1	1	0	0	1	0	1	1	0	1	1	1	0	1	0	0	0	0	1	0	0	0	0	0	0	0	0	0	0	0	0	0	0	0	0	0	0	0	0	0	0
1524	Municipio_251	Uni2515246	0	0	0	0	0	0	0	0	0	0	1	0	1	1	0	0	1	1	1	1	1	0	0	0	1	0	0	0	0	0	0	0	0	0	0	0	0	0	0	0	0	0	0	0	0	0	0
1525	Municipio_74	Uni7420338	0	1	1	1	1	1	1	1	1	1	1	1	1	1	1	1	1	1	1	1	1	1	0	1	1	1	1	1	1	1	1	1	1	1	1	1	1	1	1	1	1	1	0	1	1	1	1
1526	Municipio_228	Uni2282069	0	1	0	0	1	1	1	0	0	0	1	1	0	0	0	0	1	1	0	0	1	0	1	0	0	0	0	0	0	0	0	0	0	0	0	0	0	0	0	0	0	0	0	0	0	0	0
1527	Municipio_228	Uni2286804	0	1	0	0	0	0	1	0	0	0	1	1	0	0	0	0	1	0	1	0	1	0	1	1	0	0	0	0	0	0	0	0	0	0	0	0	0	0	0	0	0	0	0	0	0	0	0
1528	Municipio_228	Uni2286923	1	1	1	0	1	0	1	0	1	0	1	1	1	1	1	0	1	0	0	0	1	0	0	0	1	1	1	0	1	0	1	0	1	0	1	0	1	0	1	0	1	0	1	0	1	0	1
1529	Municipio_228	Uni2282069	0	1	1	0	1	1	1	0	0	0	1	1	1	1	0	0	1	1	0	0	1	0	1	0	0	0	0	0	0	0	0	0	0	0	0	0	0	0	0	0	0	0	0	0	0	0	0
1530	Municipio_228	Uni2286804	N/A	N/A	N/A	N/A	N/A	N/A	N/A	N/A	N/A	N/A	N/A	N/A	N/A	N/A	N/A	N/A	N/A	N/A	N/A	N/A	N/A	N/A	N/A	N/A	N/A	N/A	N/A	N/A	N/A	N/A	N/A	N/A	N/A	N/A	N/A	N/A	N/A	N/A	N/A	N/A	N/A	N/A	N/A	N/A	N/A	N/A	N/A
1531	Municipio_228	Uni2286923	0	1	0	0	1	0	1	0	1	0	1	1	1	1	1	0	1	0	0	0	0	0	0	0	1	1	1	0	1	0	1	0	1	0	1	0	1	0	1	0	1	0	1	0	1	0	1
1532	Municipio_411	Uni4112750	1	1	1	1	0	1	1	1	1	1	1	1	1	1	1	1	1	1	1	1	1	1	1	1	1	1	1	1	1	1	1	1	1	1	1	0	1	1	1	1	1	1	0	1	1	1	1
1533	Municipio_45	Uni4520292	0	1	1	1	0	1	0	1	0	1	1	1	0	1	0	1	0	1	0	1	0	1	0	1	1	1	1	1	1	1	1	1	1	1	1	1	1	1	1	1	1	1	1	1	1	1	1
1534	Municipio_59	Uni5920317	0	0	1	1	1	1	1	1	1	1	1	1	1	1	1	1	1	1	1	1	0	1	1	1	1	1	0	1	1	1	1	1	1	1	1	1	1	1	0	1	1	1	1	1	1	1	1
1535	Municipio_59	Uni5976369	0	0	0	0	1	1	0	0	0	0	1	1	0	0	0	0	1	1	0	0	0	0	0	0	0	0	0	0	0	0	0	0	0	0	0	0	0	0	0	0	0	0	0	0	0	0	0
1536	Municipio_59	Uni5978056	0	0	0	0	0	0	0	1	0	0	1	1	0	1	0	0	1	1	0	0	0	1	0	0	0	1	0	1	1	1	1	1	1	1	0	1	1	1	0	1	1	1	0	1	1	1	1
1537	Municipio_59	Uni5920317	1	0	1	1	1	1	1	1	1	1	1	1	1	0	1	1	1	1	1	1	0	1	0	1	1	1	0	1	1	1	1	1	1	1	1	1	1	1	0	1	1	1	1	1	1	1	1
1538	Municipio_59	Uni5976369	N/A	N/A	N/A	N/A	N/A	N/A	N/A	N/A	N/A	N/A	N/A	N/A	N/A	N/A	N/A	N/A	N/A	N/A	N/A	N/A	N/A	N/A	N/A	N/A	N/A	N/A	N/A	N/A	N/A	N/A	N/A	N/A	N/A	N/A	N/A	N/A	N/A	N/A	N/A	N/A	N/A	N/A	N/A	N/A	N/A	N/A	N/A
1539	Municipio_59	Uni5978056	1	0	1	0	0	0	0	1	0	0	1	1	1	0	0	0	1	1	0	0	1	1	0	0	0	1	0	1	1	1	1	1	1	1	0	1	1	1	0	1	1	1	0	1	1	1	1
1540	Municipio_15	Uni1520255	1	1	1	1	0	1	1	0	1	1	1	0	1	1	1	1	1	1	1	1	0	0	1	1	1	1	1	1	1	1	1	1	1	1	1	1	1	1	1	1	1	1	1	0	1	1	1
1541	Municipio_15	Uni1520373	1	1	1	1	1	1	0	1	1	1	1	1	1	1	0	1	1	1	0	1	1	0	1	1	1	1	1	1	1	1	1	1	1	1	1	1	1	1	1	1	1	1	1	0	1	1	1
1542	Municipio_15	Uni1520373	1	1	1	1	0	1	1	1	1	1	1	1	1	1	0	1	1	1	0	1	1	0	1	1	1	1	1	1	1	1	1	1	1	1	1	1	1	1	1	1	1	1	1	1	1	1	1
1543	Municipio_15	Uni1520373	1	1	1	1	0	1	1	1	1	1	1	1	1	1	1	1	1	1	1	1	0	0	1	1	1	1	1	1	1	1	1	1	1	1	1	1	1	1	1	1	1	1	1	1	1	1	1
1544	Municipio_15	Uni1520373	1	1	1	1	0	1	1	1	1	1	1	1	1	1	0	1	1	1	1	1	1	1	1	1	1	1	1	1	1	1	1	1	1	1	1	1	1	1	1	1	1	1	1	0	1	1	1
1545	Municipio_15	Uni1520373	1	1	0	1	0	1	1	1	1	1	1	1	1	1	1	1	1	1	1	1	0	0	1	1	1	1	1	1	1	1	1	1	1	1	1	1	1	1	1	1	1	1	1	1	1	1	1
1546	Municipio_15	Uni1520375	1	1	1	1	0	1	1	1	1	1	1	1	1	1	1	1	1	1	1	1	0	1	1	1	1	1	1	1	1	1	1	1	1	1	1	1	1	1	1	1	1	1	1	1	1	1	1
1547	Municipio_15	Uni1520375	1	1	1	1	1	1	1	1	1	1	1	1	1	1	1	1	1	1	0	1	1	0	1	1	1	1	1	1	1	1	1	1	1	1	1	1	1	1	1	1	1	1	0	1	1	1	1
1548	Municipio_15	Uni1520375	1	1	1	1	0	1	1	1	1	1	1	1	1	1	1	1	1	1	1	1	1	1	1	1	1	1	1	1	1	1	1	1	1	1	1	1	1	1	1	1	1	1	0	1	1	1	1
1549	Municipio_15	Uni1520375	1	1	1	1	0	1	1	1	1	1	1	1	1	1	0	1	1	1	1	1	1	0	0	1	1	1	1	1	1	1	1	1	1	1	1	1	1	1	1	1	1	1	1	1	1	1	1
1550	Municipio_15	Uni1520375	1	1	1	1	0	1	0	1	1	1	1	1	1	1	0	1	1	1	1	1	0	0	1	1	1	1	0	1	1	1	1	1	1	1	1	1	1	1	1	1	1	1	1	1	1	1	1
1551	Municipio_15	Uni1520376	1	1	1	1	1	0	1	1	1	1	1	0	1	1	0	1	1	1	0	1	1	1	1	1	1	1	1	1	1	1	1	1	1	1	1	1	1	1	1	1	1	1	1	1	1	1	1
1552	Municipio_15	Uni1520377	1	1	1	1	0	1	1	1	1	1	1	1	1	1	0	1	1	1	0	1	0	1	0	1	1	1	1	1	1	1	1	1	1	1	1	1	1	1	1	1	1	1	1	1	1	1	1
1553	Municipio_15	Uni1520377	1	1	1	1	0	0	1	1	1	1	1	1	1	1	0	1	1	1	0	1	1	1	0	1	1	1	1	1	1	1	1	1	1	1	1	1	1	1	1	1	1	1	0	1	1	1	1
1554	Municipio_15	Uni1520377	1	1	1	1	0	1	1	1	1	1	1	1	1	1	0	1	1	1	1	1	1	1	1	1	1	1	1	1	1	1	1	1	1	1	1	1	1	1	1	1	1	1	1	1	1	1	1
1555	Municipio_15	Uni1520451	1	1	1	1	0	1	1	1	1	1	1	1	1	1	1	1	1	1	1	1	1	1	0	1	1	1	1	1	1	1	1	1	1	1	1	1	1	1	1	1	1	1	0	1	1	1	1
1556	Municipio_15	Uni1520451	1	1	1	1	0	1	1	1	1	1	1	1	1	1	1	1	1	1	0	1	1	1	1	1	1	1	1	1	1	1	1	1	1	1	1	1	1	1	1	1	1	1	1	1	1	1	1
1557	Municipio_15	Uni1520453	1	1	1	1	0	1	1	1	1	1	1	0	1	1	0	1	1	1	1	1	1	1	1	1	1	1	1	1	1	1	1	1	1	1	1	1	1	1	1	1	1	1	1	1	1	1	1
1558	Municipio_15	Uni1520453	1	1	1	1	0	1	1	1	1	1	1	1	1	1	0	1	1	1	0	1	1	1	1	1	1	1	1	1	1	1	0	1	1	1	1	1	1	1	1	1	1	1	0	1	1	1	1
1559	Municipio_15	Uni1520453	1	1	1	1	0	1	1	1	1	1	1	0	1	1	1	1	1	1	1	1	0	0	1	1	1	1	1	1	1	1	1	1	1	1	1	1	1	1	1	1	1	1	0	1	1	1	1
1560	Municipio_15	Uni1520453	1	1	1	1	0	1	1	1	1	1	1	0	1	0	1	1	1	1	1	0	1	1	1	1	1	1	1	1	1	1	1	1	1	1	1	1	1	1	1	1	1	1	0	1	1	1	1
1561	Municipio_15	Uni1520453	1	1	1	1	0	1	1	1	1	1	1	1	1	1	0	1	1	1	1	1	0	0	1	1	1	1	1	1	1	1	1	1	1	1	1	1	1	1	1	1	1	1	0	1	1	1	1
1562	Municipio_15	Uni1520453	1	1	1	1	0	1	1	1	1	1	1	1	1	1	1	1	1	1	0	1	1	1	1	1	1	1	1	1	1	1	1	1	1	1	1	1	1	1	1	1	1	1	1	0	1	1	1
1563	Municipio_15	Uni1520453	1	1	1	1	0	1	1	1	1	1	1	1	1	1	1	1	1	1	0	1	0	1	0	1	1	1	1	1	1	1	1	1	1	1	1	1	1	1	1	1	1	1	0	1	1	1	1
1564	Municipio_15	Uni1520453	1	1	1	1	0	1	1	1	1	1	1	1	1	1	1	1	1	1	0	1	1	1	0	1	1	1	1	1	1	1	1	1	1	1	1	1	1	1	1	1	1	1	0	1	1	1	1
1565	Municipio_15	Uni1520453	1	1	1	1	0	1	1	1	1	1	1	1	1	1	1	1	1	1	1	1	0	0	1	1	1	1	1	1	1	1	1	1	1	1	1	1	1	1	0	1	1	1	0	1	1	1	1
1566	Municipio_15	Uni1520454	1	1	0	1	0	1	1	1	1	1	1	1	1	1	1	1	1	1	1	1	1	1	1	1	1	1	1	1	1	1	1	1	1	1	1	1	1	1	1	1	1	1	0	1	1	1	1
1567	Municipio_15	Uni1520454	1	1	1	1	0	1	1	1	1	1	1	1	1	1	1	1	1	1	1	1	0	1	1	1	1	1	1	1	1	1	1	1	1	1	1	1	1	1	1	1	1	1	0	1	1	1	1
1568	Municipio_15	Uni1520454	1	1	1	1	0	1	1	1	1	1	1	0	1	1	0	1	1	1	1	1	1	1	1	1	1	1	1	1	1	1	1	1	1	1	1	1	1	1	1	1	1	1	1	1	1	1	1
1569	Municipio_15	Uni1520454	1	1	1	1	0	1	0	1	1	1	1	1	1	1	1	1	1	1	0	1	0	0	1	1	1	1	1	1	1	1	1	1	1	1	1	1	1	1	1	1	1	1	0	1	1	1	1
1570	Municipio_15	Uni1559982	1	1	1	1	0	1	1	1	1	1	1	1	1	1	0	1	1	1	1	1	1	1	1	1	1	1	1	1	1	1	1	1	1	1	1	1	1	1	1	1	1	1	1	1	1	1	1
1571	Municipio_15	Uni1562578	0	0	0	1	1	0	0	0	0	0	1	1	1	1	0	1	1	1	1	1	1	1	1	1	1	1	0	0	1	1	1	1	1	1	1	1	1	1	1	1	1	1	0	1	1	1	1
1572	Municipio_15	Uni1574893	1	1	1	1	0	1	1	1	1	1	1	1	1	1	0	1	1	1	1	1	0	1	0	1	1	1	1	1	1	1	1	1	1	1	1	1	1	1	1	1	1	1	1	1	1	1	1
1573	Municipio_15	Uni1577091	1	1	1	1	0	1	1	1	1	1	1	1	1	1	1	1	1	1	1	1	1	0	0	1	1	1	1	1	1	1	1	1	1	1	1	1	1	1	1	1	1	1	0	1	1	1	1
1574	Municipio_60	Uni6020393	1	1	1	1	1	1	1	1	0	0	1	1	1	1	0	1	1	1	1	1	0	0	1	1	1	1	0	0	1	1	1	1	1	1	1	1	1	1	1	1	1	1	0	1	1	1	1
1575	Municipio_60	Uni6020431	1	1	0	1	0	1	1	1	0	1	1	1	1	1	1	1	1	1	1	1	0	0	1	1	1	0	1	1	1	1	1	1	1	1	1	1	1	1	1	1	1	1	1	1	1	1	1
1576	Municipio_60	Uni6020602	0	0	1	1	1	1	1	1	1	1	1	1	1	1	0	1	1	1	1	1	0	0	0	1	1	1	0	1	1	1	1	1	1	1	1	1	1	1	1	1	1	1	1	1	1	1	1
1577	Municipio_60	Uni6020321	1	1	1	1	0	1	1	1	0	1	1	1	1	1	0	1	1	1	1	1	1	1	0	1	1	1	0	0	1	1	1	1	1	1	1	1	1	1	1	1	1	1	1	1	1	1	1
1578	Municipio_60	Uni6027062	1	1	1	1	1	1	1	1	0	1	1	1	1	1	0	1	1	1	0	1	0	1	0	1	1	1	1	1	1	1	1	1	1	1	1	1	1	1	1	1	1	1	1	1	1	1	1
1579	Municipio_60	Uni6027063	1	1	1	1	1	1	1	1	1	1	1	1	1	1	1	1	1	1	1	1	1	1	1	1	1	1	1	1	1	1	1	1	1	1	1	1	1	1	1	1	1	1	1	1	1	1	1
1580	Municipio_60	Uni6027063	1	1	1	1	1	1	1	1	1	1	1	1	1	1	0	1	1	1	1	1	0	1	0	1	1	1	1	1	1	1	1	1	1	1	1	1	1	1	1	1	1	1	1	1	1	1	1
1581	Municipio_60	Uni6027064	1	1	1	1	1	1	1	1	1	1	1	1	1	1	1	1	1	1	1	1	1	0	1	1	1	1	0	0	1	1	1	1	1	1	1	1	1	1	1	1	1	1	0	1	1	1	1
1582	Municipio_60	Uni6038115	1	1	1	1	0	1	1	1	0	0	1	1	1	1	1	1	1	1	1	1	0	1	1	1	1	1	0	1	1	1	1	1	1	1	1	1	1	1	1	1	1	1	1	1	1	1	1
1583	Municipio_60	Uni6039379	0	0	1	1	0	1	0	1	0	0	1	0	1	1	1	1	1	1	1	1	0	1	1	0	1	1	0	1	1	1	1	1	1	1	1	1	1	1	1	1	1	0	1	1	1	0	1
1584	Municipio_60	Uni6051727	0	0	1	1	0	0	0	1	0	0	1	0	1	0	1	1	1	1	0	1	1	1	0	1	1	1	0	0	1	1	1	1	1	1	1	1	1	1	1	1	1	1	1	1	1	1	1
1585	Municipio_60	Uni6058771	1	1	1	1	1	1	1	1	0	1	1	1	1	1	0	1	1	1	0	1	1	1	0	1	1	1	0	1	1	1	1	1	1	1	1	1	1	1	1	1	1	1	1	1	1	1	1
1586	Municipio_60	Uni6068944	1	1	1	1	0	1	1	1	0	0	1	1	1	1	1	1	1	1	0	1	0	0	1	1	1	1	0	0	1	1	1	1	1	1	1	1	1	1	0	1	1	1	0	1	1	1	1
1587	Municipio_37	Uni3720285	1	1	1	1	0	1	1	1	1	1	1	1	1	1	1	1	1	1	1	1	0	1	0	1	1	1	1	1	1	1	1	1	0	1	1	1	1	1	1	1	1	1	1	1	1	1	1
1588	Municipio_37	Uni3765931	N/A	N/A	N/A	N/A	N/A	N/A	N/A	N/A	N/A	N/A	N/A	N/A	N/A	N/A	N/A	N/A	N/A	N/A	N/A	N/A	N/A	N/A	N/A	N/A	N/A	N/A	N/A	N/A	N/A	N/A	N/A	N/A	N/A	N/A	N/A	N/A	N/A	N/A	N/A	N/A	N/A	N/A	N/A	N/A	N/A	N/A	N/A
1589	Municipio_37	Uni3720285	0	0	1	1	1	0	0	1	0	0	1	1	1	1	1	1	1	1	1	1	1	0	0	1	1	1	1	0	1	1	1	1	1	1	1	1	1	1	1	1	1	1	1	1	1	1	1
1590	Municipio_37	Uni3720288	0	0	1	1	1	1	1	1	1	1	1	1	1	1	1	1	1	1	0	1	1	1	0	1	1	1	1	1	1	1	1	1	1	1	1	1	1	1	1	1	0	1	0	1	1	1	1
1591	Municipio_37	Uni3720412	0	0	1	1	1	0	0	1	1	1	1	0	1	1	0	1	1	1	1	1	0	0	1	1	1	1	1	1	1	1	1	1	0	1	1	1	1	1	1	1	1	1	0	1	1	1	1
1592	Municipio_37	Uni3720469	0	1	1	1	1	1	1	1	1	1	1	1	1	1	0	1	1	1	1	1	1	1	0	1	1	1	0	0	1	1	1	1	1	1	1	1	1	1	1	1	1	1	0	1	1	1	1
1593	Municipio_37	Uni3720835	0	0	1	1	1	1	1	1	1	1	1	1	1	1	1	1	1	1	1	1	0	0	0	1	1	1	1	1	1	1	1	1	0	1	1	1	1	1	1	1	1	1	0	1	1	1	1
1594	Municipio_37	Uni3754671	N/A	N/A	N/A	N/A	N/A	N/A	N/A	N/A	N/A	N/A	N/A	N/A	N/A	N/A	N/A	N/A	N/A	N/A	N/A	N/A	N/A	N/A	N/A	N/A	N/A	N/A	N/A	N/A	N/A	N/A	N/A	N/A	N/A	N/A	N/A	N/A	N/A	N/A	N/A	N/A	N/A	N/A	N/A	N/A	N/A	N/A	N/A
1595	Municipio_37	Uni3730343	1	1	1	1	0	0	0	1	1	1	1	1	1	1	0	1	1	1	1	1	1	1	0	1	1	1	0	1	1	1	1	1	0	1	1	1	1	1	1	1	1	1	0	1	1	1	1
1596	Municipio_37	Uni3737380	0	1	0	1	1	1	1	1	1	0	1	1	1	1	0	1	1	1	1	1	1	1	1	1	1	1	1	1	1	1	1	1	1	1	1	1	1	1	1	1	1	1	0	1	1	1	1
1597	Municipio_37	Uni3739836	1	1	1	1	0	1	1	1	1	0	1	1	1	1	0	1	1	1	1	1	0	0	0	1	1	1	0	0	1	1	1	1	1	1	1	1	1	1	1	1	1	1	0	1	1	1	1
1598	Municipio_37	Uni3755441	0	0	1	1	0	0	0	0	0	1	1	0	1	1	1	1	1	1	1	1	1	1	1	1	1	1	0	0	1	1	1	1	1	1	0	1	1	1	1	1	1	1	0	1	1	1	1
1599	Municipio_37	Uni3759316	0	0	1	1	0	0	0	0	0	0	1	0	1	1	1	1	1	1	1	1	1	1	0	1	1	1	0	0	1	1	1	1	1	1	1	1	1	1	1	1	1	1	1	1	1	1	1
1600	Municipio_37	Uni3759747	1	1	0	1	0	1	0	1	1	1	1	1	1	1	0	1	1	1	1	1	1	1	1	1	1	1	1	1	1	1	0	1	1	1	1	1	0	1	1	1	1	1	0	1	1	1	1
1601	Municipio_37	Uni3768479	1	1	1	1	0	0	0	1	1	1	1	1	1	1	1	1	1	1	1	1	1	0	0	1	1	1	0	0	1	1	1	1	0	1	1	1	1	1	1	1	1	1	0	1	1	1	1
1602	Municipio_48	Uni4820301	1	1	1	1	1	1	1	1	1	1	1	1	1	1	0	1	1	1	1	1	1	1	0	1	1	1	1	1	1	1	1	1	1	1	1	1	1	1	1	1	1	1	1	1	1	1	1
1603	Municipio_62	Uni6220322	1	1	1	1	0	1	0	1	0	0	1	0	1	1	1	1	1	1	1	1	1	0	0	1	1	0	0	0	1	1	1	1	1	1	1	1	1	1	1	1	1	1	1	1	1	0	1
1604	Municipio_62	Uni6220349	1	1	1	1	1	1	1	1	0	0	1	1	1	1	0	1	1	1	1	1	1	0	0	1	1	1	0	0	1	1	1	1	1	1	1	1	1	1	1	1	1	1	1	1	1	1	1
1605	Municipio_62	Uni6220352	1	1	0	1	1	1	0	1	0	0	1	1	1	1	0	1	1	1	1	1	1	1	1	1	1	1	0	1	1	1	1	0	1	1	1	1	1	1	0	1	1	1	1	1	1	1	0
1606	Municipio_62	Uni6220848	1	1	1	1	1	1	0	1	0	0	1	1	1	1	1	1	1	1	0	1	0	1	0	1	1	1	0	0	1	1	1	1	1	1	1	1	1	1	0	1	1	1	1	1	1	1	1
1607	Municipio_62	Uni6227662	1	1	1	1	1	1	0	1	1	0	1	1	1	1	1	1	1	1	1	1	1	1	0	1	1	1	0	1	1	1	1	1	1	1	1	1	1	1	1	1	1	1	1	1	1	1	1
1608	Municipio_62	Uni6227662	1	1	1	1	1	1	1	1	0	0	1	1	1	1	1	1	1	1	1	1	1	0	1	1	1	1	0	0	1	1	1	1	1	1	1	1	1	1	1	1	1	1	1	1	1	1	1
1609	Municipio_62	Uni6233471	1	1	1	1	1	1	1	1	0	0	1	1	1	1	0	1	1	1	1	1	1	0	0	1	1	1	0	0	1	1	1	1	1	1	1	1	1	1	1	1	1	1	1	1	1	1	1
1610	Municipio_62	Uni6269034	1	1	1	1	0	1	1	1	0	0	1	0	1	1	0	1	1	1	1	1	0	0	0	1	1	0	0	1	1	1	1	1	1	1	1	1	1	1	1	1	1	1	1	1	1	1	1
1611	Municipio_412	Uni4127457	1	1	0	1	0	1	1	1	1	1	1	1	1	1	0	1	1	1	1	1	1	1	1	1	1	1	1	1	1	1	1	1	1	1	1	1	1	1	1	1	1	1	1	1	1	1	1
1612	Municipio_413	Uni4132745	0	0	0	0	0	0	0	1	0	0	1	1	1	1	0	0	1	1	0	1	1	0	0	1	1	1	0	0	0	0	0	0	0	0	0	0	0	0	0	0	0	0	0	0	0	0	0
1613	Municipio_413	Uni4132745	1	1	0	0	1	1	0	0	0	1	1	0	1	1	0	0	1	1	1	1	1	0	0	1	1	1	0	0	0	0	0	0	0	0	0	0	0	0	0	0	0	0	0	0	0	0	0
1614	Municipio_413	Uni4132745	0	0	1	1	0	1	1	1	1	1	1	1	1	1	1	1	1	1	1	0	1	0	1	1	1	1	1	1	1	1	1	1	1	1	1	1	1	1	0	1	1	1	1	1	1	1	1
1615	Municipio_413	Uni4132746	1	1	1	0	1	1	1	1	1	1	1	1	1	1	0	0	1	1	1	1	0	0	0	0	1	1	0	0	0	0	0	0	0	0	0	0	0	0	0	0	0	0	0	0	0	0	0
1616	Municipio_413	Uni4132746	0	1	0	0	1	1	0	1	0	1	1	1	1	1	0	0	1	1	0	0	0	0	0	1	1	1	0	0	0	0	0	0	0	0	0	0	0	0	0	0	0	0	0	0	0	0	0
1617	Municipio_413	Uni4133284	1	1	0	0	1	1	1	1	0	0	1	0	0	1	0	0	1	1	1	1	1	0	0	1	1	1	0	0	0	0	0	0	0	0	0	0	0	0	0	0	0	0	0	0	0	0	0
1618	Municipio_413	Uni4133284	0	1	0	0	1	1	1	1	0	1	1	1	1	1	0	0	1	1	1	1	1	0	0	1	1	1	0	0	0	0	0	0	0	0	0	0	0	0	0	0	0	0	0	0	0	0	0
1619	Municipio_413	Uni4135247	0	0	1	1	0	0	1	1	0	0	1	0	1	0	0	1	1	1	0	0	0	0	1	0	1	1	0	0	1	0	1	0	0	0	1	0	1	0	0	0	1	0	0	0	1	0	1
1620	Municipio_413	Uni4135843	1	1	0	0	1	1	1	1	1	1	1	1	1	1	0	0	1	1	0	0	0	0	0	1	1	1	0	0	0	0	0	0	0	0	0	0	0	0	0	0	0	0	0	0	0	0	0
1621	Municipio_414	Uni4142092	1	1	1	1	1	0	1	1	0	1	1	1	1	1	1	1	1	1	1	1	0	1	0	1	1	1	1	1	1	1	1	1	1	1	1	1	1	1	1	1	1	1	1	1	1	1	1
1622	Municipio_414	Uni4142745	0	1	0	0	0	0	0	1	0	1	1	1	1	1	0	0	1	1	1	1	0	1	1	1	1	1	0	0	0	0	0	0	0	0	0	0	0	0	0	0	0	0	0	0	0	0	0
1623	Municipio_414	Uni4146668	1	1	0	0	1	0	1	1	0	1	1	1	1	1	0	0	1	1	1	1	0	1	1	1	1	1	0	0	0	0	0	0	0	0	0	0	0	0	0	0	0	0	0	0	0	0	0
1624	Municipio_414	Uni4142092	0	1	1	1	1	0	1	1	0	1	1	1	1	1	1	1	1	1	1	1	0	1	0	1	1	1	1	1	1	1	1	1	1	1	1	1	1	1	1	1	1	1	1	1	1	1	1
1625	Municipio_414	Uni4142745	1	1	1	0	0	0	0	1	0	1	1	1	1	1	0	0	1	1	1	1	0	1	1	1	1	1	0	0	0	0	0	0	0	0	0	0	0	0	0	0	0	0	0	0	0	0	0
1626	Municipio_414	Uni4146668	1	1	0	0	1	0	1	1	0	1	1	1	1	1	0	0	1	1	1	1	1	1	1	1	1	1	0	0	0	0	0	0	0	0	0	0	0	0	0	0	0	0	0	0	0	0	0
1627	Municipio_270	Uni2702089	1	0	1	1	1	0	0	1	0	0	1	0	1	1	1	1	1	1	1	0	0	0	0	0	1	1	0	0	1	1	1	1	1	1	1	1	1	1	1	1	1	1	0	1	1	0	1
1628	Municipio_270	Uni2705497	1	1	0	0	1	0	1	1	1	1	1	1	1	1	0	0	1	1	1	1	1	1	0	1	1	1	0	0	0	0	0	0	0	0	0	0	0	0	0	0	0	0	0	0	0	0	0
1629	Municipio_254	Uni2542076	1	0	1	1	1	1	1	1	0	1	1	1	1	1	1	1	1	1	1	1	1	1	1	1	1	1	0	0	1	1	1	1	1	1	1	1	1	1	1	1	1	1	1	1	1	1	1
1630	Municipio_415	Uni4152096	1	1	1	1	1	1	1	1	1	0	1	1	1	1	1	1	1	1	1	1	1	1	0	1	1	1	0	1	1	1	1	1	1	1	1	1	1	1	1	1	1	1	1	1	1	1	1
1631	Municipio_415	Uni4152096	0	0	0	1	1	1	1	1	0	0	1	0	0	1	0	1	1	1	1	1	1	1	0	1	1	1	0	1	1	1	1	1	1	1	1	1	1	1	1	1	1	1	0	1	1	1	1
1632	Municipio_415	Uni4152096	1	1	0	1	1	1	1	1	0	0	1	1	1	1	0	1	1	1	1	1	1	1	0	1	1	1	1	1	1	1	1	1	1	1	1	1	1	1	1	1	1	1	1	1	1	1	1
1633	Municipio_415	Uni4152096	1	1	1	1	1	1	0	1	0	0	1	1	1	1	1	1	1	1	1	1	1	1	1	1	1	1	0	1	1	1	1	1	1	1	1	1	1	1	1	1	1	1	0	1	1	1	1
1634	Municipio_415	Uni4152097	1	1	1	1	1	1	1	1	0	0	1	0	1	1	0	1	1	1	1	1	1	1	1	1	1	1	0	1	1	1	1	1	1	1	1	1	1	1	1	1	1	1	0	1	1	1	1
1635	Municipio_415	Uni4152097	1	1	1	1	1	1	0	1	0	0	1	0	1	1	1	1	1	1	1	1	1	1	1	1	1	1	0	1	1	1	1	1	1	1	1	1	1	1	1	1	1	1	1	1	1	1	1
1636	Municipio_415	Uni4152097	1	1	1	1	0	0	0	1	0	0	1	0	1	1	1	1	1	1	1	1	1	1	1	1	1	1	0	1	1	1	1	1	1	1	1	1	1	1	1	1	1	1	0	1	1	1	1
1637	Municipio_415	Uni4153409	1	1	1	1	1	1	0	1	1	1	1	1	1	1	1	1	1	1	1	1	1	1	1	1	1	1	0	0	1	1	1	1	1	1	1	1	1	1	1	1	1	1	1	1	1	1	1
1638	Municipio_415	Uni4157182	1	1	0	1	1	1	1	1	1	0	1	1	1	1	0	1	1	1	1	1	1	1	0	1	1	1	0	1	1	1	1	1	1	1	1	1	1	1	1	1	1	1	1	1	1	1	1
1639	Municipio_181	Uni1812052	0	0	1	1	1	1	1	1	1	0	1	1	1	1	0	1	1	1	0	0	0	0	0	1	1	1	1	1	1	1	1	1	1	1	1	1	1	1	1	1	1	1	1	1	1	1	1
1640	Municipio_181	Uni1812065	0	0	0	0	0	0	0	1	1	0	1	0	1	0	0	0	1	1	0	0	0	0	0	1	0	0	0	0	0	0	0	0	0	0	0	0	0	0	0	0	0	0	0	0	0	0	0
1641	Municipio_181	Uni1812065	0	0	0	0	0	0	0	1	0	0	1	0	0	0	0	0	1	1	0	0	0	0	0	0	0	0	0	0	0	0	0	0	0	0	0	0	0	0	0	0	0	0	0	0	0	0	0
1642	Municipio_181	Uni1812052	0	0	1	1	1	1	1	1	1	0	1	1	1	1	0	1	1	1	0	0	1	0	0	1	1	1	1	1	1	1	1	1	1	1	1	1	1	1	1	1	1	1	1	1	1	1	1
1643	Municipio_181	Uni1812065	0	0	1	0	0	0	0	1	1	0	1	0	0	1	0	0	1	1	0	0	1	0	0	1	0	0	0	0	0	0	0	0	0	0	0	0	0	0	0	0	0	0	0	0	0	0	0
1644	Municipio_181	Uni1812065	0	0	1	0	0	0	0	1	0	0	1	0	1	1	0	0	1	1	0	0	1	0	0	0	0	0	0	0	0	0	0	0	0	0	0	0	0	0	0	0	0	0	0	0	0	0	0
1645	Municipio_43	Uni4320287	1	1	1	1	1	1	0	0	1	0	1	0	1	1	0	1	1	1	0	0	0	1	1	0	0	0	0	1	0	1	0	1	0	1	0	0	0	1	0	1	0	1	0	1	0	1	0
1646	Municipio_43	Uni4320332	1	1	1	1	1	1	1	1	1	1	1	1	1	1	0	1	1	1	0	1	0	1	1	1	1	1	1	1	1	1	1	1	1	1	1	1	1	1	1	1	1	1	1	1	1	1	1
1647	Municipio_43	Uni4320575	0	1	1	1	1	1	0	1	0	1	1	1	1	1	0	1	1	1	0	1	0	1	1	1	1	1	1	1	1	1	1	1	1	1	1	1	1	1	1	1	1	1	1	1	1	1	1
1648	Municipio_43	Uni4320576	1	1	1	1	1	1	0	1	0	1	1	1	1	1	0	1	1	1	0	0	0	1	0	1	1	1	1	1	1	1	1	1	1	1	1	1	1	1	1	1	1	1	1	1	1	1	1
1649	Municipio_43	Uni4320773	1	1	1	1	1	1	0	1	0	0	1	1	1	1	0	1	1	1	0	1	0	1	0	1	1	1	1	1	1	1	1	1	1	1	1	1	1	1	1	1	1	1	1	1	1	1	1
1650	Municipio_43	Uni4369607	1	0	0	1	1	1	0	0	0	0	1	1	1	1	0	1	1	1	0	0	0	1	1	1	1	1	1	1	1	1	1	1	1	1	1	1	1	1	1	1	1	1	1	1	1	1	1
1651	Municipio_416	Uni4163674	0	1	1	1	0	0	0	1	1	1	1	0	1	0	1	1	1	1	1	0	1	0	1	1	1	1	0	0	1	0	1	0	1	0	1	0	1	0	0	0	1	0	1	0	0	0	1
1652	Municipio_416	Uni4167063	1	0	1	1	0	1	0	1	1	1	1	1	1	1	1	1	1	1	1	1	1	1	0	1	1	1	1	1	1	1	1	1	1	1	1	1	1	1	0	1	1	1	0	1	1	1	1
1653	Municipio_416	Uni4167959	0	1	1	1	1	1	0	1	1	1	1	1	1	1	0	1	1	1	1	1	0	0	1	1	1	1	0	0	1	0	1	0	0	0	0	0	1	0	1	0	1	0	1	0	1	0	0
1654	Municipio_255	Uni2552076	1	1	1	1	0	1	0	1	1	1	1	1	1	1	0	1	1	1	1	1	1	1	0	1	1	1	1	1	1	1	1	1	1	1	1	1	1	1	1	1	1	1	1	1	1	1	1
1655	Municipio_255	Uni2552792	1	0	1	1	0	0	1	1	0	0	1	1	1	1	1	1	1	1	1	1	1	1	0	0	1	1	0	0	1	1	1	0	0	1	1	1	0	1	1	1	1	1	0	0	1	1	0
1656	Municipio_255	Uni2552792	0	1	1	1	1	1	0	1	0	1	1	1	1	1	1	1	1	1	1	1	0	1	1	1	1	1	0	0	1	1	1	1	0	1	1	1	1	1	1	1	1	1	0	1	0	1	1
1657	Municipio_249	Uni2492075	1	1	1	1	1	1	0	1	0	0	1	1	1	1	1	1	1	1	0	1	1	0	1	1	1	1	1	1	1	1	1	1	1	1	1	1	1	1	1	1	1	1	1	1	1	1	1
1658	Municipio_249	Uni2492075	1	1	0	1	1	1	1	1	1	1	1	1	1	1	0	1	1	1	1	0	0	0	1	1	1	1	0	1	1	1	1	1	1	1	1	1	1	1	1	1	1	1	0	0	1	1	1
1659	Municipio_249	Uni2492752	0	0	1	1	1	0	0	0	0	0	1	0	1	1	0	1	1	1	1	1	0	0	0	1	1	1	1	1	1	1	1	1	1	1	1	1	1	1	1	1	1	1	1	1	1	1	1
1660	Municipio_249	Uni2492752	1	1	0	1	1	1	0	0	0	1	1	0	1	1	0	1	1	1	1	1	1	1	0	1	1	1	1	1	1	1	1	1	1	1	1	1	1	1	1	1	1	1	0	1	1	1	1
1661	Municipio_249	Uni2492752	0	1	0	1	0	1	0	1	0	1	1	0	1	1	1	1	1	1	1	1	1	0	1	1	1	1	1	1	1	1	1	1	1	1	1	1	1	1	1	1	1	1	1	1	1	1	1
1662	Municipio_249	Uni2492793	0	1	1	1	1	1	0	0	0	0	0	1	1	1	0	1	1	1	1	1	0	0	1	1	1	1	1	1	1	1	1	1	1	1	1	1	1	1	1	1	1	1	1	1	1	1	1
1663	Municipio_249	Uni2497462	1	1	1	1	1	1	0	1	1	1	1	1	1	1	1	1	1	1	1	1	1	0	0	1	1	1	1	1	1	1	1	1	1	1	1	1	1	1	1	1	1	1	1	1	1	1	1
1664	Municipio_417	Uni4172765	1	1	1	1	1	1	0	1	0	0	1	1	1	1	0	1	1	1	1	1	1	0	1	1	0	1	0	0	1	1	1	1	1	1	1	1	1	1	1	1	1	1	1	1	1	1	1
1665	Municipio_417	Uni4172765	1	1	1	1	1	1	0	1	0	0	1	1	1	1	0	1	1	1	1	1	0	1	0	1	0	0	1	0	1	1	1	1	1	1	1	1	1	1	1	1	1	1	1	1	1	1	1
1666	Municipio_417	Uni4172765	1	1	0	1	1	1	0	1	0	0	1	0	1	1	1	1	1	1	1	1	0	0	1	1	0	0	0	0	1	1	1	1	1	1	1	1	1	1	1	1	1	1	1	1	1	1	1
1667	Municipio_417	Uni4172765	1	1	1	1	0	1	0	1	0	0	1	0	1	1	1	1	1	1	1	1	0	0	1	1	0	0	0	0	1	1	1	1	1	1	1	1	1	1	1	1	1	1	1	1	1	1	1
1668	Municipio_417	Uni4172765	1	1	1	1	1	1	0	1	0	0	1	0	0	1	0	1	1	1	1	1	0	0	1	1	0	0	0	0	1	1	1	1	1	1	1	1	1	1	1	1	1	1	1	1	1	1	1
1669	Municipio_417	Uni4172765	1	1	1	1	0	1	0	1	0	0	1	0	0	1	0	1	1	1	1	1	0	0	1	1	0	0	0	0	1	1	1	1	1	1	1	1	1	1	1	1	1	1	1	1	1	1	1
1670	Municipio_417	Uni4172765	1	1	0	1	0	0	0	0	1	1	1	0	1	1	0	1	1	1	0	1	1	1	0	1	1	1	0	1	1	1	1	1	1	1	1	1	1	1	1	1	1	1	1	1	1	1	1
1671	Municipio_417	Uni4172765	1	1	1	1	0	0	1	1	1	1	1	1	1	1	1	1	1	1	0	1	0	0	1	1	1	1	0	1	1	1	1	1	1	1	1	1	1	1	1	1	1	1	1	1	1	1	1
1672	Municipio_417	Uni4172765	N/A	N/A	N/A	N/A	N/A	N/A	N/A	N/A	N/A	N/A	N/A	N/A	N/A	N/A	N/A	N/A	N/A	N/A	N/A	N/A	N/A	N/A	N/A	N/A	N/A	N/A	N/A	N/A	N/A	N/A	N/A	N/A	N/A	N/A	N/A	N/A	N/A	N/A	N/A	N/A	N/A	N/A	N/A	N/A	N/A	N/A	N/A
1673	Municipio_417	Uni4172765	N/A	N/A	N/A	N/A	N/A	N/A	N/A	N/A	N/A	N/A	N/A	N/A	N/A	N/A	N/A	N/A	N/A	N/A	N/A	N/A	N/A	N/A	N/A	N/A	N/A	N/A	N/A	N/A	N/A	N/A	N/A	N/A	N/A	N/A	N/A	N/A	N/A	N/A	N/A	N/A	N/A	N/A	N/A	N/A	N/A	N/A	N/A
1674	Municipio_417	Uni4172765	0	0	1	1	0	0	0	1	0	0	1	1	1	1	0	1	1	0	1	1	0	1	1	1	1	1	1	1	1	1	1	1	1	1	1	1	1	1	1	1	1	1	0	1	1	1	1
1675	Municipio_417	Uni4172765	1	0	1	1	0	0	0	1	0	1	1	1	1	1	0	1	1	1	0	1	0	0	1	1	0	0	0	1	1	1	1	0	1	1	1	1	1	1	1	1	1	1	1	1	1	1	1
1676	Municipio_417	Uni4172766	0	1	0	1	1	0	0	1	0	0	1	1	1	1	1	1	1	1	1	1	1	0	1	1	1	1	0	0	1	1	1	1	1	1	1	0	1	1	1	1	1	1	1	0	1	1	1
1677	Municipio_417	Uni4172766	0	0	1	1	1	1	1	1	0	0	1	0	1	1	0	1	1	1	1	1	1	1	1	1	1	1	0	1	1	1	1	1	1	1	1	1	1	1	0	1	1	1	1	0	1	1	1
1678	Municipio_417	Uni4173425	1	1	1	1	0	1	0	1	0	0	1	0	1	1	0	1	1	1	1	1	1	0	0	1	0	0	0	0	1	1	1	1	1	1	1	1	1	1	1	1	1	1	1	1	1	1	1
1679	Municipio_417	Uni4177470	1	0	1	1	1	1	0	1	0	0	1	0	1	1	0	1	1	1	1	1	0	0	1	1	1	1	0	0	1	1	1	1	1	1	1	1	1	1	1	1	1	1	1	1	1	1	1
1680	Municipio_171	Uni1712051	1	1	0	0	1	1	0	1	1	1	1	1	1	1	1	0	1	1	1	0	1	1	1	1	1	1	0	0	0	0	0	0	1	0	0	0	0	0	0	0	0	0	0	0	0	0	0
1681	Municipio_171	Uni1712051	0	0	0	0	0	0	0	1	0	0	1	1	0	1	1	0	1	1	1	0	1	1	1	1	0	0	0	0	0	0	0	0	0	0	0	0	0	0	0	0	0	0	0	0	0	0	0
1682	Municipio_171	Uni1716179	1	1	0	0	0	1	0	1	0	1	1	1	1	1	0	1	1	1	1	1	1	1	0	1	1	1	0	0	0	0	0	0	0	0	0	0	0	0	0	0	0	0	0	0	0	0	0
1683	Municipio_171	Uni1716298	0	0	1	1	0	1	0	1	0	1	1	0	1	1	1	1	1	1	1	0	1	1	1	0	1	1	1	1	1	1	1	1	1	1	1	1	1	1	1	1	1	1	0	1	1	1	1
1684	Municipio_120	Uni1202040	1	1	1	1	1	1	1	1	0	0	1	0	1	1	0	1	1	1	0	1	0	0	1	0	1	1	0	1	1	1	1	1	1	1	1	1	1	1	1	1	1	1	1	1	1	1	1
1685	Municipio_120	Uni1205166	0	0	1	1	0	1	1	1	0	0	1	1	1	1	0	1	1	1	1	1	0	0	1	1	1	1	0	0	1	1	1	1	1	1	1	1	1	1	1	1	1	1	1	1	1	1	1
1686	Municipio_161	Uni1612047	1	1	1	1	1	1	1	1	1	1	1	1	1	1	0	1	1	1	1	1	1	1	0	1	1	1	1	1	1	1	1	1	1	1	1	1	1	1	1	1	1	1	1	1	1	1	1
1687	Municipio_58	Uni5820316	1	1	1	1	1	1	1	1	1	1	1	1	1	1	0	1	1	1	1	1	1	1	1	1	1	1	1	1	1	1	1	1	1	1	1	1	1	1	1	1	1	1	1	1	1	1	1
1688	Municipio_58	Uni5820316	1	1	1	1	1	1	1	1	1	1	1	1	1	1	0	1	1	1	1	1	1	1	1	1	1	1	1	1	1	1	1	1	1	1	1	1	1	1	1	1	1	1	1	1	1	1	1
1689	Municipio_418	Uni4182746	1	1	0	0	1	1	0	0	0	0	1	0	0	1	0	0	1	1	1	0	0	0	0	0	1	1	0	0	0	0	0	0	0	0	0	0	0	0	0	0	0	0	0	0	0	0	0
1690	Municipio_418	Uni4186017	1	1	0	0	1	1	0	1	0	0	1	1	1	1	0	1	1	1	0	0	0	0	0	0	1	1	0	0	0	0	0	0	0	0	0	0	0	0	0	0	0	0	0	0	0	0	0
1691	Municipio_418	Uni4187192	1	1	0	0	1	1	1	0	1	0	1	1	1	1	1	0	1	1	1	0	1	0	0	0	1	1	0	0	0	0	0	0	0	0	0	0	0	0	0	0	0	0	0	0	0	0	0
1692	Municipio_419	Uni4192749	1	1	1	1	0	1	0	1	0	1	1	1	1	1	0	1	1	1	1	1	1	0	1	1	1	1	0	0	1	1	0	0	0	0	0	0	0	0	0	1	0	0	0	0	1	1	1
1693	Municipio_419	Uni4192749	0	0	1	1	0	0	0	1	0	0	0	0	1	0	0	1	1	1	1	1	1	1	1	1	1	1	0	0	1	0	0	0	1	0	0	0	0	0	1	0	1	0	0	0	1	0	1
1694	Municipio_419	Uni4192749	1	1	0	0	0	0	0	1	0	0	1	1	1	1	1	0	1	1	1	0	1	0	1	1	1	1	0	0	0	0	0	0	0	0	0	0	0	0	0	0	0	0	0	0	0	0	0
1695	Municipio_419	Uni4192749	0	1	1	1	1	0	0	1	1	1	1	1	1	1	0	1	1	1	1	1	1	1	1	1	0	1	0	0	0	0	0	0	0	0	0	0	0	0	0	0	0	0	0	0	0	0	0
1696	Municipio_419	Uni4192750	0	1	0	0	1	1	1	1	1	0	1	0	1	1	0	0	1	1	1	1	0	0	1	1	1	1	1	0	1	0	1	0	1	0	1	0	1	0	0	0	1	0	0	0	1	0	1
1697	Municipio_419	Uni4197551	0	1	0	1	0	0	1	1	0	0	1	1	1	1	0	1	1	1	0	1	1	0	1	1	1	1	0	0	0	0	0	0	0	0	0	0	0	0	0	0	0	0	0	0	0	0	0
1698	Municipio_420	Uni4204050	0	1	0	0	0	1	0	0	0	1	1	0	1	1	0	0	1	1	0	0	0	0	0	0	1	1	0	0	0	0	0	0	0	0	0	0	0	0	0	0	0	0	0	0	0	0	0
1699	Municipio_420	Uni4206674	1	1	0	0	1	1	0	1	0	0	1	0	0	0	0	0	1	1	0	0	0	0	0	0	1	1	0	0	0	0	0	0	0	0	0	0	0	0	0	0	0	0	0	0	0	0	0
1700	Municipio_420	Uni4206675	0	1	0	0	1	1	1	1	1	1	1	0	1	1	0	0	1	1	0	0	0	0	0	0	1	1	0	0	0	0	0	0	0	0	0	0	0	0	0	0	0	0	0	0	0	0	0
1701	Municipio_421	Uni4217069	1	1	0	1	1	1	1	1	0	0	1	0	1	1	1	1	1	1	0	1	1	1	0	1	1	1	1	1	1	1	1	1	0	1	1	1	1	1	1	1	1	1	0	1	1	1	1
1702	Municipio_130	Uni1302041	0	0	1	1	0	0	0	0	0	0	1	0	1	1	0	1	1	1	1	0	0	0	1	1	1	1	0	1	1	1	1	1	1	1	1	1	1	1	1	1	1	1	1	1	1	1	1
1703	Municipio_130	Uni1302041	0	0	1	1	1	0	0	0	0	0	1	0	1	1	0	1	1	1	1	0	0	0	1	1	1	1	0	1	1	1	1	1	1	1	1	1	1	1	1	1	1	1	1	1	1	1	1
1704	Municipio_130	Uni1302072	0	0	1	0	1	0	0	0	0	0	1	0	1	1	1	1	1	0	1	0	0	0	1	1	1	1	0	1	1	1	1	1	1	1	1	1	1	1	1	1	1	1	1	1	1	1	1
1705	Municipio_130	Uni1302041	1	0	1	1	0	0	0	0	0	0	1	0	1	1	0	1	1	1	1	0	1	0	1	1	1	1	0	1	1	1	1	1	1	1	1	1	1	1	1	1	1	1	1	1	1	1	1
1706	Municipio_130	Uni1302041	1	0	1	1	1	0	0	0	0	0	1	0	1	1	0	1	1	1	1	0	1	0	1	1	1	1	0	1	1	1	1	1	1	1	1	1	1	1	1	1	1	1	1	1	1	1	1
1707	Municipio_130	Uni1302072	0	0	0	0	1	0	0	0	0	0	1	0	0	1	1	1	1	0	1	0	0	0	1	1	1	1	0	1	1	1	1	1	1	1	1	1	1	1	1	1	1	1	1	1	1	1	1
1708	Municipio_422	Uni4222091	1	1	1	1	1	1	1	1	0	0	1	1	1	1	1	1	1	1	1	0	1	1	0	0	1	1	1	1	1	1	1	1	1	1	1	1	1	1	1	1	1	1	0	1	1	1	1
1709	Municipio_422	Uni4222091	1	1	0	0	1	1	0	1	1	0	1	1	1	1	1	0	1	1	1	1	1	0	1	1	1	1	0	0	0	0	0	0	0	0	0	0	0	0	0	0	0	0	0	0	0	0	0
1710	Municipio_422	Uni4227501	1	1	0	0	1	0	1	1	0	0	1	1	1	1	0	0	1	1	1	0	1	0	1	1	1	1	0	0	0	0	0	0	0	0	0	0	0	0	0	0	0	0	0	0	0	0	0
1711	Municipio_423	Uni4234050	0	0	0	1	0	0	0	1	0	0	1	1	0	1	0	1	1	1	0	0	0	0	0	0	0	1	0	0	0	1	0	1	0	1	0	1	0	1	0	1	0	1	0	1	0	1	0
1712	Municipio_423	Uni4237298	0	0	0	0	1	1	1	1	0	0	1	0	1	1	0	0	1	1	0	0	0	0	1	1	1	0	0	0	0	0	0	0	0	0	0	0	0	0	0	0	0	0	0	0	0	0	0
1713	Municipio_88	Uni8820347	1	0	1	1	1	1	0	1	0	1	1	0	1	1	0	1	1	1	1	1	1	1	1	1	1	1	1	1	1	1	0	1	1	1	1	1	1	1	0	1	1	1	0	1	1	1	1
1714	Municipio_88	Uni8820440	1	1	1	1	0	1	0	1	1	1	1	0	0	1	0	1	1	1	1	1	0	0	1	1	1	1	1	1	1	1	1	1	1	1	1	1	1	1	0	1	1	1	1	1	1	1	1
1715	Municipio_88	Uni8820540	1	1	0	1	0	1	1	1	1	1	1	1	1	1	1	1	1	1	1	1	1	0	0	1	1	1	1	1	1	1	1	1	1	1	1	1	1	1	1	1	1	1	0	1	1	1	1
1716	Municipio_88	Uni8820551	1	1	1	1	0	1	0	1	1	1	1	0	1	1	0	1	1	1	0	1	0	1	0	1	1	1	1	1	1	1	1	1	1	1	1	1	1	1	1	1	1	1	1	1	1	1	0
1717	Municipio_88	Uni8863929	1	1	0	1	0	1	1	1	1	1	1	1	0	1	0	1	1	1	1	1	0	0	1	1	1	1	1	1	1	1	1	1	1	1	1	1	1	1	0	1	1	1	0	1	1	1	0
1718	Municipio_88	Uni8891320	1	1	1	1	0	1	1	1	1	1	1	1	1	1	0	1	1	1	1	1	0	0	0	1	1	1	1	1	1	1	1	1	1	1	1	1	1	1	0	1	1	1	0	1	1	1	1
1719	Municipio_128	Uni1282041	1	1	1	1	1	1	1	1	1	1	1	1	1	1	1	1	1	1	1	1	1	1	1	1	1	1	0	0	1	1	1	1	1	1	1	1	1	1	1	1	1	1	0	1	1	1	1
1720	Municipio_64	Uni6420324	1	1	1	1	0	1	0	0	0	0	1	1	1	1	1	1	1	1	1	0	1	0	1	0	1	1	1	1	1	1	1	1	1	1	1	1	1	1	1	1	1	1	1	1	1	1	1
1721	Municipio_64	Uni6420478	1	0	1	1	0	1	1	1	1	1	1	1	1	1	0	1	1	1	1	1	0	0	0	1	1	1	1	1	1	1	1	1	1	1	1	1	1	1	1	1	1	1	1	1	1	1	1
1722	Municipio_64	Uni6420506	1	1	1	1	1	1	1	1	1	1	1	0	1	1	0	1	1	1	1	1	1	0	1	1	1	1	1	1	1	1	1	1	1	1	1	1	1	1	0	1	1	1	1	1	1	1	1
1723	Municipio_64	Uni6420506	1	1	1	1	1	1	1	1	1	1	1	1	1	1	0	1	1	1	1	1	1	1	1	1	1	1	1	1	0	1	1	1	1	1	1	1	1	1	1	1	1	1	0	1	1	1	1
1724	Municipio_64	Uni6420673	0	1	1	1	1	1	1	1	1	1	1	0	1	1	1	1	1	1	1	0	0	0	0	0	1	0	0	1	1	1	1	1	1	1	1	1	1	1	1	1	0	1	1	1	1	1	1
1725	Municipio_64	Uni6420727	1	0	1	1	1	1	1	1	1	1	1	0	1	1	0	1	1	1	1	1	0	0	1	1	1	1	0	1	1	1	1	1	0	1	1	0	1	1	1	1	0	1	0	1	0	1	1
1726	Municipio_64	Uni6420763	0	0	1	1	1	1	0	0	0	0	0	0	1	0	1	1	1	1	1	1	0	0	1	1	1	1	1	1	1	1	1	1	1	1	1	1	1	1	1	1	1	1	1	1	1	1	1
1727	Municipio_64	Uni6427499	1	1	1	1	1	1	1	1	1	1	1	1	1	1	1	1	1	1	1	1	0	0	1	1	1	1	1	1	1	1	1	1	1	1	1	1	1	1	1	1	1	1	1	1	0	1	1
1728	Municipio_64	Uni6433937	0	0	0	0	1	1	0	0	0	0	0	0	1	1	0	0	1	1	1	1	0	0	1	1	1	1	0	0	0	0	0	0	0	0	0	0	0	0	0	0	0	0	0	0	0	0	0
1729	Municipio_64	Uni6434337	0	1	1	0	1	1	1	0	1	0	1	0	1	1	1	0	1	1	1	1	0	0	1	0	1	1	0	1	1	1	1	1	1	1	1	1	1	1	1	1	1	1	1	1	1	1	1
1730	Municipio_64	Uni6454844	1	1	1	1	1	1	1	1	0	0	1	0	1	1	0	1	1	1	0	0	0	0	1	1	1	1	0	0	1	1	0	1	1	1	1	1	1	1	1	1	1	1	1	1	1	1	1
1731	Municipio_64	Uni6458168	0	0	1	1	0	0	0	0	0	0	1	0	1	0	1	1	1	1	1	1	0	0	1	1	1	1	0	1	1	1	1	1	1	1	1	1	1	1	1	1	1	1	1	1	1	1	1
1732	Municipio_64	Uni6459240	1	1	1	1	1	0	1	1	0	0	1	1	1	1	1	1	1	1	1	1	1	1	1	1	1	1	0	0	1	1	1	1	1	1	1	1	1	1	1	1	1	1	1	1	1	1	1
1733	Municipio_64	Uni6460125	1	1	1	1	1	1	0	1	1	0	1	0	1	1	1	1	1	1	1	0	0	0	0	0	1	1	0	1	1	1	1	1	1	1	1	1	1	1	1	1	1	1	1	1	1	1	1
1734	Municipio_64	Uni6460125	1	0	1	1	1	1	0	1	1	1	1	0	1	1	1	1	1	1	1	0	1	0	0	0	1	1	0	1	1	1	1	1	1	1	1	1	1	1	0	1	1	1	1	1	1	1	1
1735	Municipio_424	Uni4247962	1	1	1	1	1	1	1	1	1	1	1	1	1	1	0	1	1	1	1	1	1	1	0	1	1	1	1	1	1	1	1	1	1	1	0	1	1	1	1	1	1	1	1	1	1	1	1
1736	Municipio_115	Uni1152039	1	1	1	1	1	1	1	1	1	1	1	1	1	1	1	1	1	1	1	1	1	1	1	0	1	1	1	1	1	1	1	1	1	1	1	1	1	1	1	1	1	1	0	1	1	1	1
1737	Municipio_90	Uni9020350	0	0	1	1	1	0	1	1	1	1	1	1	1	1	0	1	1	1	1	1	1	1	1	1	1	1	0	1	1	1	1	1	1	1	1	1	1	1	1	1	1	1	1	1	1	1	1
1738	Municipio_90	Uni9020511	1	1	1	0	0	1	1	1	1	1	1	1	1	1	0	0	1	1	0	1	1	1	1	1	1	1	0	0	0	0	0	0	0	0	0	0	0	0	0	0	0	0	0	0	0	0	0
1739	Municipio_90	Uni9037067	0	0	0	0	0	0	0	0	0	1	1	0	0	0	0	0	1	1	1	0	1	1	0	1	1	1	0	0	0	0	0	0	0	0	0	0	0	0	0	0	0	0	0	0	0	0	0
1740	Municipio_190	Uni1902054	1	1	1	1	1	1	1	1	1	1	1	1	1	1	0	1	1	1	1	1	1	1	1	1	1	1	1	1	1	1	1	1	1	1	1	1	1	1	1	1	1	1	1	1	1	1	1
1741	Municipio_190	Uni1902058	1	1	1	1	0	1	1	1	0	0	1	0	1	1	1	1	1	1	0	1	0	1	0	0	1	1	1	1	1	1	1	1	1	1	1	1	1	1	1	1	1	1	1	1	1	1	1
1742	Municipio_190	Uni1902061	1	1	1	1	1	1	0	1	0	0	1	1	1	1	0	1	1	1	1	1	1	1	1	1	1	1	1	1	1	1	1	1	1	1	1	1	1	1	1	1	1	1	1	1	1	1	1
1743	Municipio_190	Uni1903272	1	1	1	1	1	1	1	1	1	1	1	1	1	1	0	1	1	1	1	1	1	0	1	1	1	1	1	1	1	1	1	1	1	1	1	1	1	1	1	1	1	1	1	1	1	1	1
1744	Municipio_190	Uni1903844	1	1	1	1	0	1	1	1	1	1	1	1	1	1	1	1	1	1	1	1	1	1	0	0	1	1	1	1	1	1	1	1	1	1	1	1	1	1	1	1	1	1	1	1	1	1	1
1745	Municipio_190	Uni1903844	1	1	1	1	0	1	0	1	1	1	1	1	1	1	1	1	1	1	1	1	1	1	1	1	1	1	1	1	1	1	1	1	1	1	1	1	1	1	1	1	1	1	1	1	1	1	1
1746	Municipio_153	Uni1532045	1	1	0	0	1	1	1	1	1	1	1	1	1	1	0	1	1	1	1	1	1	1	0	1	1	1	0	0	0	0	0	0	0	0	0	0	0	0	0	0	0	0	0	0	0	0	0
1747	Municipio_425	Uni4256412	1	1	1	0	1	1	1	1	1	1	1	1	1	1	0	0	1	1	1	1	1	1	1	1	1	1	0	0	0	0	0	0	0	0	0	0	0	0	0	0	0	0	0	0	0	0	0
1748	Municipio_425	Uni4257725	1	1	0	0	1	1	0	1	0	0	1	0	1	1	0	0	1	1	1	1	1	1	1	1	1	1	0	0	0	0	0	0	0	0	0	0	0	0	0	0	0	0	0	0	0	0	0
1749	Municipio_425	Uni4256412	0	1	0	0	1	1	1	1	1	1	1	1	0	1	0	0	0	1	1	1	0	1	0	1	1	1	0	0	0	0	0	0	0	0	0	0	0	0	0	0	0	0	0	0	0	0	0
1750	Municipio_425	Uni4257725	0	1	0	0	1	1	0	1	0	0	1	0	1	0	0	0	1	1	1	1	0	1	0	1	1	1	0	0	0	0	0	0	0	0	0	0	0	0	0	0	0	0	0	0	0	0	0
1751	Municipio_426	Uni4268001	1	1	1	1	1	1	1	1	0	0	1	1	1	1	0	1	1	1	1	1	1	1	1	1	1	1	1	1	1	1	1	1	1	1	1	1	1	1	1	1	1	1	1	1	1	1	1
1752	Municipio_426	Uni4267446	N/A	N/A	N/A	N/A	N/A	N/A	N/A	N/A	N/A	N/A	N/A	N/A	N/A	N/A	N/A	N/A	N/A	N/A	N/A	N/A	N/A	N/A	N/A	N/A	N/A	N/A	N/A	N/A	N/A	N/A	N/A	N/A	N/A	N/A	N/A	N/A	N/A	N/A	N/A	N/A	N/A	N/A	N/A	N/A	N/A	N/A	N/A
1753	Municipio_426	Uni4268001	1	1	0	1	1	1	1	1	0	0	1	1	1	1	0	1	1	1	1	1	0	1	1	1	1	1	1	1	1	1	1	1	1	1	1	1	1	1	1	1	1	1	1	1	1	1	1
1754	Municipio_241	Uni2412072	1	1	1	1	0	0	0	1	0	1	1	1	1	1	0	1	1	1	1	1	1	1	1	1	1	1	1	1	1	1	1	1	0	1	1	1	1	1	1	1	1	1	0	1	1	1	1
1755	Municipio_241	Uni2412076	1	1	1	1	1	1	1	1	0	1	1	1	1	1	1	1	1	1	1	1	0	1	1	1	1	1	1	1	1	1	1	1	1	1	1	1	1	1	1	1	1	1	0	1	1	1	1
1756	Municipio_241	Uni2413217	1	1	1	1	1	1	1	1	0	0	1	1	1	1	1	1	1	1	1	1	1	1	1	1	1	1	1	1	1	1	1	1	1	1	1	1	1	1	1	1	1	1	0	1	1	1	1
1757	Municipio_241	Uni2413914	1	1	1	1	0	1	1	1	1	1	1	1	1	1	1	1	1	1	1	1	1	1	1	1	1	1	0	1	1	1	1	1	1	1	1	1	1	1	1	1	1	1	0	1	1	1	1
1758	Municipio_241	Uni2415654	0	1	0	1	1	1	1	1	0	0	1	1	1	1	0	1	1	1	1	1	1	1	1	1	1	1	1	1	1	1	1	1	1	1	1	1	1	1	1	1	1	1	1	1	1	1	1
1759	Municipio_241	Uni2415890	0	0	1	0	1	1	0	1	0	0	1	0	1	0	0	1	1	1	1	1	0	0	1	1	1	1	0	1	1	1	1	1	1	1	1	1	1	1	1	1	1	1	1	1	1	1	1
1760	Municipio_427	Uni4272091	1	1	1	1	1	1	1	1	0	1	1	1	1	1	1	1	1	1	0	1	0	1	0	1	1	1	1	1	1	1	1	1	1	1	1	1	1	1	1	1	1	1	1	1	0	1	1
1761	Municipio_427	Uni4272091	0	1	0	1	1	1	1	1	0	1	1	1	0	1	1	1	1	1	0	1	0	1	0	1	1	1	1	1	1	1	1	1	1	1	1	1	1	1	1	1	1	1	1	1	0	1	1
1762	Municipio_21	Uni2120264	1	1	1	1	1	1	1	1	1	1	1	1	1	1	0	1	1	1	1	1	1	1	0	1	1	1	1	1	1	1	1	1	0	1	1	1	1	1	1	1	1	1	1	1	1	1	1
1763	Municipio_428	Uni4287626	1	1	0	0	0	1	1	1	1	1	1	1	1	1	0	0	1	1	1	1	1	1	1	1	1	1	0	0	0	0	0	0	0	0	0	0	0	0	0	0	0	0	0	0	0	0	0
1764	Municipio_229	Uni2292069	0	1	1	1	1	1	0	1	0	1	1	1	1	1	0	1	1	1	1	0	1	1	1	1	1	1	0	0	1	1	1	1	1	1	1	1	1	1	1	1	1	1	0	1	1	1	1
1765	Municipio_229	Uni2292069	0	1	0	1	0	1	1	1	1	1	1	1	1	1	1	1	1	1	1	1	1	1	0	1	1	1	1	1	1	1	1	1	1	1	1	1	1	1	1	1	1	1	1	1	1	1	1
1766	Municipio_429	Uni4296869	1	1	1	1	0	1	0	1	1	1	1	0	1	1	1	1	1	1	1	1	1	1	1	1	1	1	1	1	1	1	1	1	1	1	1	1	1	1	1	1	1	1	1	1	1	1	1
1767	Municipio_429	Uni4296869	1	1	0	0	0	1	0	1	1	1	1	1	1	1	0	1	1	1	1	1	1	1	0	1	1	1	0	0	0	0	0	0	0	0	0	0	0	0	0	0	0	0	0	0	0	0	0
1768	Municipio_429	Uni4296869	1	1	0	0	1	0	1	1	0	0	1	1	1	1	0	0	1	1	1	1	1	1	1	1	1	1	0	0	0	0	0	0	0	0	0	0	0	0	0	0	0	0	0	0	0	0	0
1769	Municipio_430	Uni4302092	1	1	1	1	1	1	1	1	1	1	1	1	1	1	1	1	1	1	1	1	1	1	1	1	1	1	0	0	0	0	0	0	0	0	0	0	0	0	0	0	0	0	0	0	0	0	0
1770	Municipio_430	Uni4305655	1	1	0	0	0	1	1	1	1	1	1	1	1	1	0	0	1	1	0	0	1	1	1	1	1	1	0	0	0	0	0	0	0	0	0	0	0	0	0	0	0	0	0	0	0	0	0
1771	Municipio_192	Uni1922054	1	1	1	1	0	1	0	1	0	1	1	1	1	1	0	0	1	1	1	1	1	1	0	1	1	0	0	0	1	1	1	0	1	1	1	1	1	1	1	1	1	1	1	1	1	1	1
1772	Municipio_192	Uni1922086	1	1	1	1	0	1	0	1	1	1	1	1	1	1	0	1	1	1	1	1	1	0	0	1	1	1	0	0	1	1	1	1	1	1	1	1	1	1	1	1	1	1	1	1	0	1	1
1773	Municipio_192	Uni1923552	1	1	1	1	0	1	0	1	1	1	1	0	1	1	0	1	1	1	1	1	1	0	1	1	1	1	0	0	1	1	1	1	1	1	1	1	1	1	1	1	1	1	1	1	1	1	1
1774	Municipio_192	Uni1923729	0	0	1	1	0	1	0	1	0	0	1	0	1	1	1	1	1	1	1	1	1	0	0	1	1	1	0	0	1	1	1	0	1	1	1	1	1	1	1	0	1	0	1	0	0	1	0
1775	Municipio_431	Uni4312091	0	0	1	1	1	1	0	0	0	0	1	0	1	1	1	1	1	1	1	1	0	0	1	0	1	1	1	1	1	1	1	1	1	1	1	1	1	1	1	1	1	1	0	0	1	1	1
1776	Municipio_431	Uni4312091	1	0	1	1	1	1	0	0	0	0	1	0	1	1	1	1	1	1	1	1	0	0	0	0	1	1	1	1	1	1	1	1	1	1	1	1	1	1	1	1	1	1	0	0	1	1	1
1777	Municipio_29	Uni2920282	0	1	1	1	1	1	1	1	1	1	1	1	1	1	0	1	1	1	1	1	0	0	1	1	1	1	0	1	0	1	0	1	0	1	0	1	0	1	0	1	0	1	0	1	0	1	0
1778	Municipio_29	Uni2920282	1	1	1	1	0	1	0	1	0	1	1	1	1	1	0	1	1	1	1	1	1	1	1	1	1	1	0	1	1	1	1	1	1	1	1	1	1	1	1	1	1	1	0	1	1	1	1
1779	Municipio_29	Uni2920282	1	1	1	1	0	1	0	1	1	1	1	1	1	1	0	1	1	1	1	1	1	1	1	1	1	1	0	1	0	1	0	1	0	1	0	1	0	1	0	1	0	1	0	1	0	1	0
1780	Municipio_29	Uni2920283	1	1	0	0	1	1	0	1	1	1	1	1	1	1	1	0	1	1	1	1	1	1	1	1	1	1	0	0	0	0	0	0	0	0	0	0	0	0	0	0	0	0	0	0	0	0	0
1781	Municipio_29	Uni2930414	0	1	1	1	0	1	0	1	1	1	1	1	1	1	0	1	1	1	1	1	0	1	1	1	0	1	0	1	1	1	1	1	1	1	1	1	1	1	1	1	1	1	1	1	1	1	0
1782	Municipio_29	Uni2930997	0	1	0	0	0	1	1	1	1	1	1	1	1	1	0	0	1	1	1	1	0	1	1	0	1	1	0	0	0	0	0	0	0	0	0	0	0	0	0	0	0	0	0	0	0	0	0
1783	Municipio_29	Uni2930998	0	1	0	0	0	1	0	1	1	1	1	0	1	1	0	0	1	1	1	1	1	1	1	1	1	1	0	0	0	0	0	0	0	0	0	0	0	0	0	0	0	0	0	0	0	0	0
1784	Municipio_29	Uni2933939	0	1	0	0	0	1	0	1	1	1	1	1	1	1	0	0	1	1	1	1	0	1	1	1	1	1	0	0	0	0	0	0	0	0	0	0	0	0	0	0	0	0	0	0	0	0	0
1785	Municipio_432	Uni4325406	1	1	1	1	1	1	1	1	1	1	1	1	1	1	1	1	1	1	1	1	1	0	1	1	1	1	1	0	1	0	1	0	1	0	1	0	1	0	1	0	1	0	0	0	1	0	1
1786	Municipio_432	Uni4325855	0	1	0	0	0	0	1	1	0	0	1	1	1	1	0	0	1	1	0	0	0	1	1	1	1	1	0	0	0	0	0	0	0	0	0	0	0	0	0	0	0	0	0	0	0	0	0
1787	Municipio_432	Uni4327294	0	1	0	0	0	0	1	1	0	1	1	1	1	1	0	0	1	1	0	0	0	0	1	1	1	1	0	0	0	0	0	0	0	0	0	0	0	0	0	0	0	0	0	0	0	0	0
1788	Municipio_432	Uni4325388	0	0	1	0	0	0	1	1	0	1	1	1	1	1	0	0	1	1	0	0	0	1	0	1	1	1	0	0	0	0	0	0	0	0	0	0	0	0	0	0	0	0	0	0	0	0	0
1789	Municipio_432	Uni4325855	0	1	1	0	0	0	1	1	0	0	1	1	1	1	0	0	1	1	0	0	0	1	0	1	1	1	0	0	0	0	0	0	0	0	0	0	0	0	0	0	0	0	0	0	0	0	0
1790	Municipio_432	Uni4327294	1	1	1	0	0	0	1	1	0	1	1	1	1	0	0	0	1	1	0	0	0	0	0	1	1	1	0	0	0	0	0	0	0	0	0	0	0	0	0	0	0	0	0	0	0	0	0
1791	Municipio_76	Uni7620342	1	0	1	1	1	1	1	1	1	1	1	1	1	1	0	1	1	1	1	1	1	1	1	1	1	1	1	1	1	1	1	1	0	1	1	1	1	1	1	1	1	1	1	1	1	1	1
1792	Municipio_247	Uni2472074	1	1	1	1	1	1	1	1	1	1	1	0	1	1	1	1	1	1	1	1	1	1	1	1	1	1	1	1	1	1	1	0	1	1	1	1	1	1	1	1	1	1	0	1	1	1	1
1793	Municipio_433	Uni4336699	1	0	1	1	0	0	1	1	0	0	1	1	1	1	1	1	1	1	1	1	0	0	1	0	1	1	0	0	1	1	1	1	1	1	1	1	1	1	1	1	1	1	1	1	1	1	1
1794	Municipio_433	Uni4336699	0	0	1	1	0	1	1	1	0	0	1	0	1	1	1	1	1	1	1	0	0	0	1	1	1	1	0	0	1	1	1	1	1	1	1	1	1	1	1	1	1	1	1	1	1	1	1
1795	Municipio_433	Uni4336700	0	0	1	1	1	1	1	1	0	0	1	1	1	1	0	1	1	1	0	1	0	0	1	1	1	1	0	0	1	1	1	1	1	1	1	1	1	1	1	1	1	1	1	1	1	1	1
1796	Municipio_433	Uni4336699	0	0	1	1	0	0	1	1	0	0	1	1	1	0	1	1	1	1	1	1	1	0	1	0	1	1	0	0	1	1	1	1	1	1	1	1	1	1	1	1	1	1	1	1	1	1	1
1797	Municipio_433	Uni4336699	1	0	1	1	0	1	1	1	0	0	1	0	1	1	1	1	1	1	1	0	1	0	1	1	1	1	0	0	1	1	1	1	1	1	1	1	1	1	1	1	1	1	1	1	1	1	1
1798	Municipio_433	Uni4336700	1	0	1	1	1	1	1	1	0	0	1	1	1	1	0	1	1	1	0	1	1	0	1	1	1	1	0	0	1	1	1	1	1	1	1	1	1	1	1	1	1	1	1	1	1	1	1
1799	Municipio_141	Uni1412043	1	0	1	1	1	1	0	0	0	1	1	0	1	1	0	1	1	1	1	1	0	1	0	1	1	1	1	1	1	1	1	1	1	1	1	1	1	1	0	1	0	1	0	1	1	1	1
1800	Municipio_141	Uni1412093	1	1	1	0	1	1	0	1	0	1	1	1	1	1	0	0	1	1	1	1	1	1	1	1	1	1	0	0	0	0	0	0	0	0	0	0	0	0	0	0	0	0	0	0	0	0	0
1801	Municipio_222	Uni2222065	1	1	1	1	1	1	1	1	1	1	1	1	1	1	1	1	1	1	1	1	1	1	1	1	1	1	1	1	1	1	1	1	1	1	1	1	1	1	1	1	1	1	0	1	1	1	1
1802	Municipio_33	Uni3320284	0	0	0	1	0	1	0	1	0	0	1	0	1	1	1	1	1	1	1	1	0	0	0	1	1	1	0	0	1	1	1	1	1	1	1	1	1	1	1	1	1	1	1	1	1	1	1
1803	Municipio_33	Uni3320284	1	1	1	1	1	1	0	1	0	0	1	1	1	1	1	1	1	1	1	1	1	0	1	1	1	1	0	0	1	1	1	1	1	1	1	1	1	1	1	1	1	1	1	1	1	1	1
1804	Municipio_33	Uni3320323	0	0	1	1	0	0	0	0	0	0	1	1	1	1	1	1	1	1	1	1	0	0	0	1	1	1	0	0	1	1	1	1	0	1	1	1	1	1	1	1	1	1	0	1	1	1	1
1805	Municipio_33	Uni3320323	1	1	1	1	1	1	1	1	0	1	1	1	1	1	1	1	1	1	1	1	1	0	0	1	1	1	0	0	1	1	1	1	1	1	1	1	1	1	1	1	1	1	1	1	1	1	1
1806	Municipio_33	Uni3320632	1	0	1	1	0	0	0	0	0	0	1	1	1	1	1	1	1	1	1	1	1	0	1	1	1	1	0	0	1	1	1	1	0	1	1	1	1	1	1	1	1	1	1	1	1	1	0
1807	Municipio_33	Uni3327453	0	0	1	1	1	0	0	0	0	0	0	1	1	1	1	1	1	1	1	1	0	0	0	0	1	1	0	0	1	1	1	1	1	1	1	1	1	1	1	1	1	1	1	1	1	1	1
1808	Municipio_33	Uni3327454	1	1	1	1	1	1	0	1	0	0	1	1	1	0	1	1	1	1	1	1	1	0	0	1	1	1	0	0	1	1	1	1	1	1	1	1	1	1	1	1	1	1	0	1	1	1	1
1809	Municipio_33	Uni3327454	0	0	1	1	0	0	1	1	0	0	1	1	1	1	1	1	1	1	1	1	0	0	0	1	1	1	0	0	1	1	1	1	1	1	1	1	1	1	1	1	1	1	0	1	1	1	1
1810	Municipio_33	Uni3327454	0	0	1	1	0	0	1	1	0	0	1	1	1	1	1	1	1	1	1	1	0	0	0	0	1	1	0	0	1	1	1	1	1	1	1	1	1	1	1	1	1	1	0	1	1	1	1
1811	Municipio_33	Uni3370986	0	0	1	1	1	1	1	1	0	0	1	1	1	1	1	1	1	1	1	1	0	0	0	1	1	1	0	1	1	1	1	1	1	1	1	1	1	1	1	1	1	1	1	1	1	1	1
1812	Municipio_33	Uni3320284	1	0	1	1	0	1	0	1	0	0	1	0	1	0	1	1	1	1	1	1	0	0	0	1	1	1	0	0	1	1	1	1	1	1	1	1	1	1	1	1	1	1	1	1	1	1	1
1813	Municipio_33	Uni3320284	1	1	0	1	1	1	0	1	0	0	1	1	1	0	1	1	1	1	1	1	1	0	1	1	1	1	0	0	1	1	1	1	1	1	1	1	1	1	1	1	1	1	1	1	1	1	1
1814	Municipio_33	Uni3320323	0	0	1	1	0	0	0	0	0	0	1	1	1	0	1	1	1	1	1	1	0	0	0	1	1	1	0	0	1	1	1	1	0	1	1	1	1	1	1	1	1	1	0	1	1	1	1
1815	Municipio_33	Uni3320323	1	1	1	1	1	1	1	1	0	1	1	1	1	1	1	1	1	1	1	1	1	0	0	1	1	1	0	0	1	1	1	1	1	1	1	1	1	1	1	1	1	1	1	1	1	1	1
1816	Municipio_33	Uni3320632	0	0	1	1	0	0	0	0	0	0	1	1	1	0	1	1	1	1	1	1	1	0	1	1	1	1	0	0	1	1	1	1	0	1	1	1	1	1	1	1	1	1	1	1	1	1	0
1817	Municipio_33	Uni3327453	N/A	N/A	N/A	N/A	N/A	N/A	N/A	N/A	N/A	N/A	N/A	N/A	N/A	N/A	N/A	N/A	N/A	N/A	N/A	N/A	N/A	N/A	N/A	N/A	N/A	N/A	N/A	N/A	N/A	N/A	N/A	N/A	N/A	N/A	N/A	N/A	N/A	N/A	N/A	N/A	N/A	N/A	N/A	N/A	N/A	N/A	N/A
1818	Municipio_33	Uni3327454	1	1	1	1	1	1	0	1	0	0	1	1	1	0	1	1	1	1	1	1	1	0	0	1	1	1	0	0	1	1	1	1	1	1	1	1	1	1	1	1	1	1	0	1	1	1	1
1819	Municipio_33	Uni3327454	0	0	0	1	0	0	1	1	0	0	1	1	1	0	1	1	1	1	1	1	0	0	0	1	1	1	0	0	1	1	1	1	1	1	1	1	1	1	1	1	1	1	0	1	1	1	1
1820	Municipio_33	Uni3327454	1	0	0	1	0	0	1	1	0	0	1	1	1	0	1	1	1	1	1	1	1	0	0	0	1	1	0	0	1	1	1	1	1	1	1	1	1	1	1	1	1	1	0	1	1	1	1
1821	Municipio_33	Uni3370986	0	0	0	1	1	1	1	1	0	0	1	1	1	0	1	1	1	1	1	1	1	0	0	1	1	1	0	1	1	1	1	1	1	1	1	1	1	1	1	1	1	1	1	1	1	1	1
1822	Municipio_157	Uni1572046	1	1	1	1	1	1	1	1	1	1	1	1	1	1	1	1	1	1	1	1	1	1	1	1	1	1	1	1	1	1	1	1	1	1	1	1	1	1	1	1	1	1	1	1	1	1	1
1823	Municipio_53	Uni5320304	1	1	1	1	1	1	1	1	1	1	1	1	1	1	0	1	1	1	1	1	1	1	1	1	1	1	1	1	1	1	1	1	1	1	1	1	1	1	1	1	1	1	1	1	1	1	1
1824	Municipio_177	Uni1772051	1	1	1	1	1	1	0	1	1	1	1	1	1	1	1	1	1	1	1	1	1	1	1	1	1	1	1	1	1	1	1	1	1	1	1	1	1	1	1	1	1	1	1	1	1	1	1
1825	Municipio_230	Uni2302069	0	0	1	1	0	0	1	1	0	0	1	0	1	1	1	1	1	1	0	0	0	0	0	1	1	1	0	0	1	1	1	1	1	1	1	1	1	1	1	1	1	1	1	1	1	1	1
1826	Municipio_230	Uni2302069	0	0	0	1	0	0	0	1	0	0	1	0	1	1	1	1	1	1	0	0	0	0	0	0	1	1	0	1	1	1	1	1	1	1	1	1	1	1	1	1	1	1	0	1	1	1	1
1827	Municipio_230	Uni2302069	0	0	1	1	1	0	0	0	0	0	1	0	1	1	1	1	1	1	0	0	0	1	0	1	1	1	0	0	1	1	1	1	1	1	1	1	1	1	1	1	1	1	0	1	1	1	1
1828	Municipio_230	Uni2302069	0	0	0	1	1	1	0	1	0	0	1	0	1	1	1	1	1	1	0	0	0	0	1	1	0	0	0	0	1	1	1	1	1	1	1	1	1	1	1	1	1	1	1	1	1	1	1
1829	Municipio_230	Uni2302070	1	0	1	1	0	0	0	1	0	0	1	0	1	1	0	1	1	0	1	0	0	0	0	1	1	1	0	0	1	1	1	1	1	1	1	1	1	1	1	1	1	1	1	1	1	1	1
1830	Municipio_230	Uni2302070	0	0	0	1	1	1	0	1	0	0	1	0	1	1	1	1	1	1	0	0	0	0	0	1	0	0	0	0	1	1	1	1	1	1	1	1	1	1	1	1	1	1	0	1	1	1	1
1831	Municipio_230	Uni2302702	0	1	1	1	1	0	0	1	0	0	1	1	1	1	1	1	1	1	0	0	0	0	1	0	1	1	0	0	1	1	1	1	1	1	1	1	1	1	1	1	1	1	0	1	1	1	1
1832	Municipio_230	Uni2305020	0	1	1	1	1	1	1	1	1	1	1	1	1	1	0	1	1	1	0	0	0	1	1	1	1	1	0	0	1	1	1	1	1	1	1	1	1	1	1	1	1	1	1	1	1	1	1
1833	Municipio_230	Uni2306825	0	0	0	1	0	0	1	1	0	0	1	1	1	1	1	1	1	1	0	0	0	0	0	1	1	1	0	0	1	1	1	0	1	1	1	1	1	1	1	1	1	1	1	1	1	1	1
1834	Municipio_230	Uni2306825	0	0	0	0	1	1	0	1	0	0	1	0	0	1	0	0	1	1	0	0	0	0	1	1	1	1	0	0	1	1	1	1	1	1	1	1	1	1	0	1	1	1	1	1	1	1	1
1835	Municipio_230	Uni2306825	0	0	0	0	0	0	0	1	0	0	0	0	1	1	1	0	1	1	0	0	0	0	1	1	1	1	0	0	1	1	1	1	1	1	1	1	1	1	1	1	1	1	1	1	1	1	1
1836	Municipio_434	Uni4342092	1	1	1	1	0	1	1	1	1	1	1	1	1	1	1	1	1	1	1	1	1	1	1	1	1	1	1	1	1	1	1	1	1	1	1	1	1	1	1	1	1	1	0	1	1	1	1
1837	Municipio_82	Uni8220344	1	1	1	1	0	0	1	1	0	1	1	1	1	1	1	1	1	1	1	1	1	1	0	1	1	1	1	1	1	1	1	1	1	1	1	1	1	1	1	1	1	1	1	1	1	1	1
1838	Municipio_82	Uni8227164	1	1	0	1	0	1	1	1	1	1	1	1	1	1	0	1	1	1	1	1	1	1	0	1	1	1	1	1	1	1	1	1	1	1	1	1	1	1	1	1	1	1	1	1	1	1	1
1839	Municipio_83	Uni8320344	1	1	1	1	1	1	1	1	1	1	1	1	1	1	1	1	1	1	1	1	1	1	0	1	1	1	1	1	1	1	1	1	1	1	1	1	1	1	1	1	1	1	1	1	1	1	1
1840	Municipio_435	Uni4356633	1	1	1	1	1	1	1	1	1	1	1	1	1	1	0	1	1	1	1	1	1	1	0	1	1	1	0	0	0	0	0	0	0	0	0	0	0	0	0	0	0	0	0	0	0	0	0
1841	Municipio_436	Uni4362790	1	1	1	1	1	1	0	1	1	1	1	1	1	1	0	1	1	1	1	1	1	1	1	1	1	1	1	1	1	1	1	1	1	1	1	1	1	1	0	1	1	1	0	1	1	1	1
1842	Municipio_213	Uni2132062	1	0	0	0	0	1	0	0	0	0	1	0	1	1	0	1	1	1	1	1	1	1	0	1	1	1	0	0	0	0	0	0	0	0	0	0	0	0	0	0	0	0	0	0	0	1	0
1843	Municipio_246	Uni2462073	0	1	0	1	1	1	0	1	1	0	1	1	1	1	1	1	0	1	1	1	0	1	1	1	1	1	1	1	1	1	1	1	1	1	1	1	1	1	1	1	1	1	1	1	1	1	1
1844	Municipio_246	Uni2466894	1	1	1	1	0	1	0	1	0	0	1	0	1	1	1	1	0	1	1	1	1	0	0	1	1	1	1	1	1	1	1	1	1	1	1	1	1	1	1	1	1	1	1	1	1	1	1
1845	Municipio_246	Uni2467521	N/A	N/A	N/A	N/A	N/A	N/A	N/A	N/A	N/A	N/A	N/A	N/A	N/A	N/A	N/A	N/A	N/A	N/A	N/A	N/A	N/A	N/A	N/A	N/A	N/A	N/A	N/A	N/A	N/A	N/A	N/A	N/A	N/A	N/A	N/A	N/A	N/A	N/A	N/A	N/A	N/A	N/A	N/A	N/A	N/A	N/A	N/A
1846	Municipio_246	Uni2462073	1	1	0	1	1	1	0	1	1	0	1	1	1	1	1	1	1	1	1	1	1	1	1	1	1	1	1	1	1	1	1	1	1	1	1	1	1	1	1	1	1	1	1	1	1	1	1
1847	Municipio_246	Uni2466894	1	1	1	1	0	1	0	1	0	0	1	0	1	1	1	1	1	1	1	1	1	0	1	1	1	1	1	1	1	1	1	1	1	1	1	1	1	1	1	1	1	1	1	1	1	1	1
1848	Municipio_246	Uni2467521	1	1	1	1	1	1	1	1	0	1	1	0	1	1	1	1	1	1	1	1	0	1	1	1	1	1	1	1	1	1	1	1	1	1	1	1	1	1	1	1	1	1	0	1	1	1	1
1849	Municipio_234	Uni2342070	1	0	0	0	1	1	1	0	1	0	1	1	1	1	1	1	1	1	1	1	0	1	1	1	1	1	1	1	1	1	1	1	1	1	1	1	1	1	1	1	1	1	1	1	1	1	1
1850	Municipio_234	Uni2342070	1	1	0	1	0	1	1	1	1	1	0	0	1	1	1	1	1	1	1	1	1	1	0	1	1	1	1	1	1	1	1	1	1	1	1	1	0	1	1	1	1	1	1	1	1	1	1
1851	Municipio_234	Uni2346410	1	1	0	0	1	1	1	1	1	1	1	1	1	1	0	0	1	1	1	1	1	1	0	1	1	1	0	0	0	0	0	0	0	0	0	0	0	0	0	0	0	0	0	0	0	0	0
1852	Municipio_234	Uni2346411	0	0	0	0	0	1	1	1	0	0	1	1	0	1	0	0	1	1	1	1	1	1	0	1	1	1	0	0	0	0	0	0	0	0	0	0	0	0	0	0	0	0	0	0	0	0	0
1853	Municipio_234	Uni2347053	1	1	0	0	1	1	0	1	1	1	1	1	1	1	0	0	1	1	1	1	1	1	0	1	1	1	0	0	0	0	0	0	0	0	0	0	0	0	0	0	0	0	0	0	0	0	0
1854	Municipio_25	Uni2520277	1	1	1	1	1	1	1	1	1	1	1	1	1	1	0	1	1	1	1	1	1	1	1	0	1	1	0	0	0	0	0	0	0	0	0	0	0	0	0	0	0	0	0	0	0	0	0
1855	Municipio_25	Uni2520277	1	1	0	0	1	1	1	1	1	1	1	0	1	1	0	1	1	1	1	1	0	0	0	1	1	1	0	0	0	0	0	0	0	0	0	0	0	0	0	0	0	0	0	0	0	0	0
1856	Municipio_437	Uni4372746	0	1	1	1	0	1	1	1	0	0	0	0	1	1	1	1	1	1	1	1	1	1	1	1	1	1	1	1	1	1	1	1	1	1	1	1	1	1	0	1	1	1	1	1	1	1	1
1857	Municipio_437	Uni4372792	0	0	1	1	1	1	0	1	0	0	1	1	1	1	0	1	1	1	1	1	0	1	1	1	1	1	0	0	1	1	1	0	1	1	1	1	1	1	1	1	1	1	1	1	1	1	1
1858	Municipio_437	Uni4372792	0	1	1	1	1	1	0	1	0	0	1	1	1	1	1	1	1	1	1	1	1	1	1	1	1	0	0	1	1	1	1	1	0	1	1	1	1	1	1	1	1	1	0	1	1	1	1
1859	Municipio_437	Uni4373155	0	0	0	0	1	0	0	0	0	0	1	0	1	1	0	1	1	1	1	1	0	0	1	1	1	1	0	0	0	0	0	0	0	0	0	0	0	0	0	0	0	0	0	0	0	0	0
1860	Municipio_437	Uni4373225	0	0	1	1	0	0	0	1	0	0	1	1	1	1	1	1	1	1	0	1	0	1	0	1	0	0	0	1	1	1	1	1	1	1	1	1	1	1	1	1	1	1	0	1	1	1	1
1861	Municipio_437	Uni4375085	1	1	1	1	0	1	0	1	1	1	1	1	1	1	0	1	1	1	1	1	0	0	1	1	1	1	1	1	1	1	1	1	1	1	1	1	1	1	1	1	1	1	1	1	1	1	1
1862	Municipio_437	Uni4375097	1	1	0	0	1	1	1	1	1	1	1	1	1	1	0	1	1	1	1	1	0	0	1	0	1	1	0	0	0	0	0	0	0	0	0	0	0	0	0	0	0	0	0	0	0	0	0
1863	Municipio_437	Uni4375680	0	0	1	1	1	1	1	0	1	0	1	0	0	1	1	1	1	1	1	1	1	1	1	1	1	1	1	0	1	1	1	1	1	1	1	1	1	1	1	1	1	1	1	1	1	1	1
1864	Municipio_437	Uni4377730	0	0	0	0	0	1	0	1	1	1	1	1	1	1	0	0	1	1	1	1	1	0	0	0	1	1	0	0	0	0	0	0	0	0	0	0	0	0	0	0	0	0	0	0	0	0	0
1865	Municipio_375	Uni3752750	1	1	1	1	1	1	1	1	1	1	1	0	1	1	0	1	1	1	1	1	1	0	0	1	1	1	0	1	0	1	1	1	1	1	1	1	0	1	1	1	1	1	0	1	1	1	1
1866	Municipio_136	Uni1362042	1	1	1	1	1	1	0	1	1	1	1	0	0	1	1	1	1	1	1	1	1	0	0	0	1	1	1	1	0	1	0	1	1	1	1	1	1	1	1	1	1	1	0	1	0	1	0
1867	Municipio_136	Uni1362050	0	0	1	1	1	1	0	1	1	1	1	1	1	1	1	1	1	1	1	1	0	0	1	1	1	0	0	1	1	1	1	1	1	1	1	1	1	1	1	1	1	1	1	1	1	1	1
1868	Municipio_136	Uni1362057	1	1	1	1	1	1	1	1	0	1	1	1	1	1	1	1	1	1	1	1	0	1	1	1	1	1	1	1	1	1	1	1	1	1	1	1	1	1	1	1	1	1	1	0	0	1	1
1869	Municipio_136	Uni1363706	0	1	1	1	1	1	0	1	1	1	0	0	1	1	1	1	1	1	1	1	0	0	1	0	1	1	0	1	1	1	1	1	1	1	1	1	0	1	1	1	1	1	0	1	0	1	1
1870	Municipio_136	Uni1367096	1	1	1	1	1	1	1	1	1	1	1	1	1	1	1	1	1	1	1	1	0	0	1	1	1	1	0	1	1	1	1	1	1	1	1	1	1	1	1	1	0	1	1	1	0	1	1
1871	Municipio_245	Uni2452073	1	1	1	1	0	1	0	1	1	1	1	1	1	1	0	1	1	1	1	1	1	1	0	1	1	1	1	1	1	1	1	1	1	1	1	1	1	1	1	1	1	1	1	1	1	1	1
1872	Municipio_265	Uni2652087	1	1	1	1	1	1	1	1	1	1	1	1	1	1	0	0	1	1	1	0	0	0	1	1	1	1	0	1	1	1	1	1	1	1	1	1	1	1	1	1	1	1	1	1	1	1	1
1873	Municipio_265	Uni2652087	0	0	1	1	1	1	0	1	0	0	1	0	1	1	0	1	1	1	1	0	0	0	0	1	1	1	0	0	1	1	1	1	1	1	1	1	1	1	0	1	0	1	1	1	0	1	1
1874	Municipio_265	Uni2656009	1	1	1	1	0	1	0	0	0	1	1	1	1	1	0	0	1	1	0	0	0	0	1	1	1	1	0	0	1	1	1	0	1	1	1	1	1	1	1	1	1	1	1	1	1	1	1
1875	Municipio_265	Uni2657710	1	0	1	1	1	1	0	1	0	0	1	1	1	0	0	1	1	1	1	0	0	0	0	1	1	1	0	0	1	1	1	1	1	1	1	1	1	1	0	1	1	1	1	1	1	1	1
1876	Municipio_97	Uni9720360	1	1	1	1	0	1	0	1	1	1	1	0	1	1	0	1	1	1	1	1	1	0	1	1	1	1	1	1	1	1	1	1	1	1	1	1	1	1	1	1	1	1	0	1	1	1	1
1877	Municipio_97	Uni9720399	0	1	1	1	1	1	0	1	1	1	1	1	1	1	1	1	1	1	1	1	0	0	0	1	1	1	1	1	1	1	1	1	1	1	1	1	1	1	1	1	1	1	1	1	1	1	1
1878	Municipio_97	Uni9720675	1	1	1	1	1	1	1	1	1	1	1	1	1	1	1	1	1	1	1	1	0	0	1	1	1	1	1	1	0	1	1	1	1	1	1	1	1	1	1	1	1	1	1	1	1	1	1
1879	Municipio_97	Uni9720898	0	1	1	1	0	1	0	1	1	1	1	1	1	1	0	1	1	1	1	1	1	1	1	1	1	1	1	1	1	1	1	1	1	1	1	1	1	1	1	1	1	1	1	1	1	1	1
1880	Municipio_97	Uni9727161	1	1	1	1	1	1	0	1	0	0	1	0	1	1	1	1	1	1	1	1	1	1	1	1	1	1	1	1	1	1	1	1	1	1	1	1	1	1	1	1	1	1	1	1	1	1	1
1881	Municipio_97	Uni9727164	0	0	1	1	1	0	0	1	0	1	1	1	1	1	1	1	1	1	1	1	0	0	1	1	1	1	1	1	1	1	1	1	1	1	1	1	1	1	1	1	1	1	1	1	1	1	1
1882	Municipio_97	Uni9727164	0	0	1	1	1	1	0	1	0	1	1	0	1	1	1	1	1	1	1	1	1	1	1	1	1	1	1	1	1	1	1	1	1	1	1	1	1	1	0	1	1	1	0	1	1	1	1
1883	Municipio_97	Uni9728248	1	1	1	1	1	1	1	1	0	1	1	0	1	1	0	1	1	1	1	1	0	0	1	1	1	1	1	1	1	1	1	1	1	1	1	1	1	0	1	1	1	1	1	1	1	1	1
1884	Municipio_97	Uni9753059	1	1	1	1	0	1	1	1	1	1	1	1	1	1	1	1	1	1	1	1	1	0	1	1	1	1	1	1	1	1	1	1	1	1	1	1	1	1	1	1	1	1	1	1	1	1	1
1885	Municipio_97	Uni9769573	1	1	1	1	0	1	1	1	1	1	1	1	1	1	1	1	1	1	1	1	0	0	1	1	1	1	0	1	1	1	1	1	1	1	1	1	1	1	1	1	1	1	0	1	0	1	1
1886	Municipio_97	Uni9773031	1	1	1	1	1	1	1	1	1	1	1	1	1	1	1	1	1	1	1	1	1	1	0	1	1	1	1	1	1	1	1	1	1	1	1	1	1	1	1	1	1	1	0	1	1	1	1
1887	Municipio_97	Uni9720360	1	1	0	1	0	1	0	1	1	1	1	0	1	1	0	1	0	1	1	1	1	0	1	1	1	1	1	1	1	1	1	1	1	1	1	1	1	1	1	1	1	1	0	1	1	1	1
1888	Municipio_97	Uni9720399	0	1	0	1	1	1	0	1	1	1	1	1	1	1	1	1	0	1	1	1	1	0	0	1	1	1	1	1	1	1	1	1	1	1	1	1	1	1	1	1	1	1	1	1	1	1	1
1889	Municipio_97	Uni9720675	1	1	1	1	1	1	1	1	1	1	1	1	0	1	1	1	0	1	1	1	0	0	1	1	1	1	1	1	0	1	1	1	1	1	1	1	1	1	1	1	1	1	1	1	1	1	1
1890	Municipio_97	Uni9720898	1	1	1	1	0	1	0	1	1	1	1	1	1	1	0	1	0	1	1	1	0	1	0	1	1	1	1	1	1	1	1	1	1	1	1	1	1	1	1	1	1	1	1	1	1	1	1
1891	Municipio_97	Uni9727161	1	1	1	1	1	1	0	1	0	0	1	0	1	0	1	1	1	1	1	1	0	1	1	1	1	1	1	1	1	1	1	1	1	1	1	1	1	1	1	1	1	1	1	1	1	1	1
1892	Municipio_97	Uni9727164	1	0	0	1	1	0	0	1	0	1	1	1	1	1	1	1	0	1	1	1	1	0	1	1	1	1	1	1	1	1	1	1	1	1	1	1	1	1	1	1	1	1	1	1	1	1	1
1893	Municipio_97	Uni9727164	1	0	0	1	1	1	0	1	0	1	1	0	0	1	1	1	0	1	1	1	0	1	1	1	1	1	1	1	1	1	1	1	1	1	1	1	1	1	0	1	1	1	0	1	1	1	1
1894	Municipio_97	Uni9728248	0	1	0	1	1	1	1	1	0	1	1	0	0	1	0	1	1	1	1	1	0	0	1	1	1	1	1	1	1	1	1	1	1	1	1	1	1	0	1	1	1	1	1	1	1	1	1
1895	Municipio_97	Uni9753059	1	1	1	1	0	1	1	1	1	1	1	1	1	1	1	1	0	1	1	1	1	0	0	1	1	1	1	1	1	1	1	1	1	1	1	1	1	1	1	1	1	1	1	1	1	1	1
1896	Municipio_97	Uni9769573	1	1	1	1	0	1	1	1	1	1	1	1	1	1	1	1	0	1	1	1	0	0	1	1	1	1	0	1	1	1	1	1	1	1	1	1	1	1	1	1	1	1	0	1	0	1	1
1897	Municipio_97	Uni9773031	1	1	0	1	1	1	1	1	1	1	1	1	1	1	1	1	1	1	1	1	0	1	0	1	1	1	1	1	1	1	1	1	1	1	1	1	1	1	1	1	1	1	0	1	1	1	1
1898	Municipio_151	Uni1512044	1	1	1	1	1	1	1	1	1	1	1	1	1	1	1	0	1	1	1	1	1	1	0	1	1	1	1	1	1	1	1	1	1	1	1	1	1	1	1	1	1	1	1	1	1	1	1
[truncated: 269 more columns]

## Sheet: Variable_coding
P40	Restroom adapted for people with disability - AE-PMAQ-AB
Q40	Restroom adapted for people with disability - QualiAB
P41	Dedicated vaccination room - AE-PMAQ-AB
Q41	Dedicated vaccination room - QualiAB
P43	Clinical consulting rooms with attached toilet - AE-PMAQ-AB
Q43	Clinical consulting rooms with attached toilet - QualiAB
P44	Dedicated wound-dressing room - AE-PMAQ-AB
Q44	Dedicated wound-dressing room - QualiAB
P42	Dedicated room for sterilization/storage of sterilized material - AE-PMAQ-AB
Q42	Dedicated room for sterilization/storage of sterilized material - QualiAB
P45	Adequate ventilation and lighting - AE-PMAQ-AB
Q45	Adequate ventilation and lighting - QualiAB
P39	Wheelchair - AE-PMAQ-AB
Q39	Wheelchair - QualiAB
P48	Dedicated vaccine refrigerator - AE-PMAQ-AB
Q48	Dedicated vaccine refrigerator - QualiAB
P47	Gynecological examination table - AE-PMAQ-AB
Q47	Gynecological examination table - QualiAB
P24	Oxygen cylinder - AE-PMAQ-AB
Q24	Oxygen cylinder - QualiAB
P25	Oximeter - AE-PMAQ-AB
Q25	Oximeter - QualiAB
P49	Nebulizer - AE-PMAQ-AB
Q49	Nebulizer - QualiAB
P46	Internet access - AE-PMAQ-AB
Q46	Internet access - QualiAB
P9	BCG - AE-PMAQ-AB
Q9	BCG - QualiAB
P14	Hepatitis B - AE-PMAQ-AB
Q14	Hepatitis B - QualiAB
P15	Hepatitis A - AE-PMAQ-AB
Q15	Hepatitis A - QualiAB
P1	Poliomyelitis 1, 2, and 3 (attenuated) (VOP) - AE-PMAQ-AB
Q1	Poliomyelitis 1, 2, and 3 (attenuated) (VOP) - QualiAB
P2	Poliomyelitis 1, 2 and 3 (inactivated) (VIP) - AE-PMAQ-AB
Q2	Poliomyelitis 1, 2 and 3 (inactivated) (VIP) - QualiAB
P7	Pentavalent - AE-PMAQ-AB
Q7	Pentavalent - QualiAB
P5	triple bacterial vaccine - AE_PMAQ-AB
Q5	triple bacterial vaccine - QualiAB
P4	MMR (triple viral vaccine) - AE-PMAQ-AB
Q4	MMR (triple viral vaccine) - QualiAB
P6	Adult Td - AE-PMAQ-AB
Q6	Adult Td - QualiAB
P10	Adult Td - AE-PMAQ-AB
Q10	Adult Td - QualiAB
P11	dTpa - AE-PMAQ-AB
Q11	dTpa - QualiAB
P8	Human Rotavirus - AE-PMAQ-AB
Q8	Human Rotavirus - QualiAB
P12	Yellow Fever - AE-PMAQ-AB
Q12	Yellow Fever - QualiAB
P13	Influenza - AE-PMAQ-AB
Q13	Influenza - QualiAB
P3	Pneumococcal 10 - AE-PMAQ-AB
Q3	Pneumococcal 10 - QualiAB
P16	HPV - AE-PMAQ-AB
Q16	HPV - QualiAB
P17	Rapid syphilis test - AE-PMAQ-AB
Q17	Rapid syphilis test - QualiAB
P18	Rapid pregnancy test - AE-PMAQ-AB
Q18	Rapid pregnancy test - QualiAB
P19	Rapid HIV test - AE-PMAQ-AB
Q19	Rapid HIV test - QualiAB
P20	Rapid Hepatitis B and C test - AE-PMAQ-AB
Q20	Rapid Hepatitis B and C test - QualiAB
P21	IUD - AE-PMAQ-AB
Q21	IUD - QualiAB
P22	Male condom - AE-PMAQ-AB
Q22	Male condom - QualiAB
P23	Female condom - AE-PMAQ-AB
Q23	Female condom - QualiAB
P26	Antibiotics and drugs for diabetes & hypertension - AE-PMAQ-AB
Q26	Antibiotics and drugs for diabetes & hypertension - QualiAB
P27	Injectable contraceptive - AE-PMAQ-AB
Q27	Injectable contraceptive - QualiAB
P28	Female oral contraceptive pill - AE-PMAQ-AB
Q28	Female oral contraceptive pill - QualiAB
P29	Morning-after pill (emergency contraception) - AE-PMAQ-AB
Q29	Morning-after pill (emergency contraception) - QualiAB
P31	Psychologist - AE-PMAQ-AB
Q31	Psychologist - QualiAB
P32	Physical therapist - AE-PMAQ-AB
Q32	Physical therapist - QualiAB
P33	Nutritionist - AE-PMAQ-AB
Q33	Nutritionist - QualiAB
P34	Social Worker - AE-PMAQ-AB
Q34	Social Worker - QualiAB
P35	Pharmacist - AE-PMAQ-AB
Q35	Pharmacist - QualiAB
P36	Occupational Therapist - AE-PMAQ-AB
Q36	Occupational Therapist - QualiAB
P37	Speech Therapist - AE-PMAQ-AB
Q37	Speech Therapist - QualiAB
P38	Existence of a person responsible for the management of the facility - AE-PMAQ-AB
Q38	Existence of a person responsible for the management of the facility - QualiAB
P222	Finger-stick glucose test (glucometer) - AE-PMAQ-AB
Q222	Finger-stick glucose test (glucometer) - QualiAB
P101	Exclusive breastfeeding - AE-PMAQ-AB
Q101	Exclusive breastfeeding - QualiAB
P114	The team provides consultations for HD cases - AE-PMAQ-AB
Q114	The team provides consultations for HD cases - QualiAB
P50	Reception of spontaneous demand - AE-PMAQ-AB
Q50	Reception of spontaneous demand - QualiAB
P51	Risk assessment for spontaneous demand - AE-PMAQ-AB
Q51	Risk assessment for spontaneous demand - QualiAB
P52	The facility collects test samples locally - AE-PMAQ-AB
Q52	The facility collects test samples locally - QualiAB
P53	Care provided to people living with HIV/AIDS - AE-PMAQ-AB
Q53	Care provided to people living with HIV/AIDS - QualiAB
P54	Collection of clinical laboratory tests (blood, urine, and stool) - AE-PMAQ-AB
Q54	Collection of clinical laboratory tests (blood, urine, and stool) - QualiAB
P55	Electrocardiogram (ECG) - AE-PMAQ-AB
Q55	Electrocardiogram (ECG) - QualiAB
P56	Wound suturing - AE-PMAQ-AB
Q56	Wound suturing - QualiAB
P57	Stitch removal - AE-PMAQ-AB
Q57	Stitch removal - QualiAB
P58	Intramuscular injection - AE-PMAQ-AB
Q58	Intramuscular injection - QualiAB
P59	Intravenous injection - AE-PMAQ-AB
Q59	Intravenous injection - QualiAB
P60	ABO RH performed during prenatal care - AE-PMAQ-AB
Q60	ABO RH performed during prenatal care - QualiAB
P61	Obstetric ultrasonography test performed during prenatal period - AE-PMAQ-AB
Q61	Obstetric ultrasonography test performed during prenatal period - QualiAB
P62	Prenatal urine test (type 1 urine) - AE-PMAQ-AB
Q62	Prenatal urine test (type 1 urine) - QualiAB
P63	Urine culture performed during prenatal period - AE-PMAQ-AB
Q63	Urine culture performed during prenatal period - QualiAB
P64	None of these tests are requested for pregnant women - AE-PMAQ-AB
Q64	None of these tests are requested for pregnant women - QualiAB
P65	Indirect Coombs test performed during prenatal period - AE-PMAQ-AB
Q65	Indirect Coombs test performed during prenatal period - QualiAB
P66	Hemoglobin and hematocrit test performed during prenatal care - AE-PMAQ-AB
Q66	Hemoglobin and hematocrit test performed during prenatal care - QualiAB
P67	Fasting blood glucose test performed during prenatal care - AE-PMAQ-AB
Q67	Fasting blood glucose test performed during prenatal care - QualiAB
P68	Glucose tolerance (oral test) performed during prenatal period - AE-PMAQ-AB
Q68	Glucose tolerance (oral test) performed during prenatal period - QualiAB
P69	Prenatal HIV serology - AE-PMAQ-AB
Q69	Prenatal HIV serology - QualiAB
P70	Syphilis serology (VDRL) performed during prenatal care - AE-PMAQ-AB
Q70	Syphilis serology (VDRL) performed during prenatal care - QualiAB
P71	Hepatitis B serology performed during prenatal care - AE-PMAQ-AB
Q71	Hepatitis B serology performed during prenatal care - QualiAB
P72	Toxoplasmosis serology performed during prenatal care - AE-PMAQ-AB
Q72	Toxoplasmosis serology performed during prenatal care - QualiAB
P73	Request of bacilloscopy for tuberculosis - AE-PMAQ-AB
Q73	Request of bacilloscopy for tuberculosis - QualiAB
P74	Periodic serum creatinine test - AE-PMAQ-AB
Q74	Periodic serum creatinine test - QualiAB
P75	Regular request of glycated hemoglobin (HbA1c or A1c) - AE-PMAQ-AB
Q75	Regular request of glycated hemoglobin (HbA1c or A1c) - QualiAB
P76	Mammography IN THE NETWORK - AE-PMAQ-AB
Q76	Mammography IN THE NETWORK - QualiAB
P77	The team performs family planning actions for women in reproductive age - AE-PMAQ-AB
Q77	The team performs family planning actions for women in reproductive age - QualiAB
P78	The team performs family planning actions for women in reproductive age - AE-PMAQ-AB
Q78	The team performs family planning actions for women in reproductive age - QualiAB
P79	Papanicolaou test for pregnant women, when recommended - AE-PMAQ-AB
Q79	Papanicolaou test for pregnant women, when recommended - QualiAB
P80	Provides prenatal care - AE-PMAQ-AB
Q80	Provides prenatal care - QualiAB
P81	Provision of care in the IMMEDIATE PUERPERIUM (up to 10 days after delivery) - AE-PMAQ-AB
Q81	Provision of care in the IMMEDIATE PUERPERIUM (up to 10 days after delivery) - QualiAB
P82	Benzathine penicillin injection - AE-PMAQ-AB
Q82	Benzathine penicillin injection - QualiAB
P83	Identification of high-risk pregnant women - AE-PMAQ-AB
Q83	Identification of high-risk pregnant women - QualiAB
P84	Uses the pregnant woman's card - AE-PMAQ-AB
Q84	Uses the pregnant woman's card - QualiAB
P85	Dental consultation for pregnant women - AE-PMAQ-AB
Q85	Dental consultation for pregnant women - QualiAB
P86	Follows/guides pregnant women's vaccination - AE-PMAQ-AB
Q86	Follows/guides pregnant women's vaccination - QualiAB
P87	Papanicolaou test for pregnant women, when recommended - AE-PMAQ-AB
Q87	Papanicolaou test for pregnant women, when recommended - QualiAB
P88	Childcare consultation for children up to two years old (growth/development) - AE-PMAQ-AB
Q88	Childcare consultation for children up to two years old (growth/development) - QualiAB
P89	Actions to encourage the introduction of healthy foods and continued breastfeeding beyond six months of age - AE-PMAQ-AB
Q89	Actions to encourage the introduction of healthy foods and continued breastfeeding beyond six months of age - QualiAB
P90	Follow-up of children using the child's health card - AE-PMAQ-AB
Q90	Follow-up of children using the child's health card - QualiAB
P91	Copy of the child's health card or any other document with equivalent information - AE-PMAQ-AB
Q91	Copy of the child's health card or any other document with equivalent information - QualiAB
P92	Heel prick test - AE-PMAQ-AB
Q92	Heel prick test - QualiAB
P94	Addresses accident prevention - AE-PMAQ-AB
Q94	Addresses accident prevention - QualiAB
P95	Call for premature children who missed their appointments - AE-PMAQ-AB
Q95	Call for premature children who missed their appointments - QualiAB
P96	Call for children with low weight not attending consultations - AE-PMAQ-AB
Q96	Call for children with low weight not attending consultations - QualiAB
P97	Call for children with overdue childcare appointments - AE-PMAQ-AB
Q97	Call for children with overdue childcare appointments - QualiAB
P98	Call for children with delayed vaccination schedules - AE-PMAQ-AB
Q98	Call for children with delayed vaccination schedules - QualiAB
P102	Provides consultation for people with hypertension - AE-PMAQ-AB
Q102	Provides consultation for people with hypertension - QualiAB
P103	Use of risk stratification protocols for people with AH - AE-PMAQ-AB
Q103	Use of risk stratification protocols for people with AH - QualiAB
P104	Provides consultation for people with diabetes - AE-PMAQ-AB
Q104	Provides consultation for people with diabetes - QualiAB
P105	Performance of periodic ocular fundus exam for people with type 2 diabetes - AE-PMAQ-AB
Q105	Performance of periodic ocular fundus exam for people with type 2 diabetes - QualiAB
P106	Use of risk stratification protocols for people with type 2 diabetes - AE-PMAQ-AB
Q106	Use of risk stratification protocols for people with type 2 diabetes - QualiAB
P107	Diabetic foot exam - AE-PMAQ-AB
Q107	Diabetic foot exam - QualiAB
P108	Treatment control book for TB cases - AE-PMAQ-AB
Q108	Treatment control book for TB cases - QualiAB
P109	Compulsory notification of TB cases - AE-PMAQ-AB
Q109	Compulsory notification of TB cases - QualiAB
P110	Treatment directly observed by user - AE-PMAQ-AB
Q110	Treatment directly observed by user - QualiAB
P111	ACTIVE SEARCH: Tuberculosis contacts - AE-PMAQ-AB
Q111	ACTIVE SEARCH: Tuberculosis contacts - QualiAB
P112	ACTIVE SEARCH for non-compliant patients and for TB treatment abandonment - AE-PMAQ-AB
Q112	ACTIVE SEARCH for non-compliant patients and for TB treatment abandonment - QualiAB
P113	Registers the number of HD patients - AE-PMAQ-AB
Q113	Registers the number of HD patients - QualiAB
P116	Diagnosis of new HD cases - AE-PMAQ-AB
Q116	Diagnosis of new HD cases - QualiAB
P117	Compulsory notification of HD cases - AE-PMAQ-AB
Q117	Compulsory notification of HD cases - QualiAB
P118	ACTIVE SEARCH: HD contacts AE-PMAQ-AB
Q118	ACTIVE SEARCH: HD contacts - QualiAB
P119	ACTIVE SEARCH: Absent from treatment - AE-PMAQ-AB
Q119	ACTIVE SEARCH: Absent from treatment - QualiAB
P120	Elimination of mosquito breeding sites - AE-PMAQ-AB
Q120	Elimination of mosquito breeding sites - QualiAB
P121	Communication and mobilization of the population, and educational actions (awareness raising, information) - AE-PMAQ-AB
Q121	Communication and mobilization of the population, and educational actions (awareness raising, information) - QualiAB
P122	Periodic activities carried out in local institutions (school, daycare, neighborhood association, and others) - AE-PMAQ-AB
Q122	Periodic activities carried out in local institutions (school, daycare, neighborhood association, and others) - QualiAB
P124	Performs joint actions with the Health Surveillance Agency against the Aedes aegypti - AE-PMAQ-AB - QualiAB
Q124	Performs joint actions with the Health Surveillance Agency against the Aedes aegypti - QualiAB - AE-PMAQ-AB
P125	Group consultation - QualiAB
Q125	Group consultation - AE-PMAQ-AB
P126	Consultation with mental health professionals (NASF or other type of matrix support) - QualiAB
Q126	Consultation with mental health professionals (NASF or other type of matrix support) - AE-PMAQ-AB
P127	Community Health Agent - AE-PMAQ-AB
Q127	Community Health Agent - QualiAB
P128	Health promotion actions - QualiAB
Q128	Health promotion actions - AE-PMAQ-AB
P129	Multiprofessional team support in solving complex cases - AE-PMAQ-AB
Q129	Multiprofessional team support in solving complex cases - QualiAB
P130	Receives support from NASF - AE-PMAQ-AB
Q130	Receives support from NASF - QualiAB
P131	Receives support from CAPS - AE-PMAQ-AB
Q131	Receives support from CAPS - QualiAB
P132	Quilombolas - AE-PMAQ-AB
Q132	Quilombolas - QualiAB
P133	Campers and Settlers - AE-PMAQ-AB
Q133	Campers and Settlers - QualiAB
P134	Cigaives support from urbanos - AE-PMAQ_AB
Q134	Cigaives support from urbanos - AE-PMAQ_AB
P135	Indigenous Populations - AE-PMAQ-AB
Q135	Indigenous Populations - QualiAB
P136	Riverside Populations - AE-PMAQ-AB
Q136	Riverside Populations - QualiAB
P137	Existence of communication channels/user complaints - AE-PMAQ-AB
Q137	Existence of communication channels/user complaints - QualiAB
P138	The facility has a Local Health Council - AE-PMAQ-AB
Q138	The facility has a Local Health Council - QualiAB
P139	Coverage area is defined - AE-PMAQ-AB
Q139	Coverage area is defined - QualiAB
P140	Regiives support from prontuário - AE-PMAQ_AB
Q140	Regiives support from prontuário - AE-PMAQ_AB
P141	Holds team meetings - AE-PMAQ-AB
Q141	Holds team meetings - QualiAB
P142	Weekly team meeting - AE-PMAQ-AB
Q142	Weekly team meetin - QualiAB
P143	Biweekly team meeting - AE-PMAQ-AB
Q143	Biweekly team meeting - QualiAB
P144	Monthly team meeting - AE-PMAQ-AB
Q144	Monthly team meeting - QualiAB
P145	No periodicity - AE-PMAQ-AB
Q145	No periodicity - QualiAB
P201	Multiprofessional team support in solving mama - cases - AE-PMAQ-AB
Q201	Multiprofessional team support in solving mama - cases - QualiAB
P115	Multiprofessional team support in solving CONSULT cases - AE-PMAQ AB
Q115	Multiprofessional team support in solving CONSULT cases - Q AB
P149	Multiprofessional team support in solving equipe cases - AE-PMAQ-AB
Q149	Oral health team attends team meetings - AE-PMAQ-AB
P150	Oral health team attends team meetings - QualiAB
Q150	Receives support from CEO - QualiAB
P151	Multiprofessional team support in solving Bucal) cases - AE-PMAQaúde AB
Q151	Multiprofessional team support in solving Bucal) cases - Qaúde AB
P159	Técnives support from de dentista - AE-PMAQ_AB
Q159	Multiprofessional team support in solving dentist cases - QualiAB
P160	Multiprofessional team support in solving bucal - cases - saúde bucal - AE-PMAQ-AB
Q160	Visiives support from saúde bucal - AE-PMAQ_AB
P161	Multiprofessional team support in solving Bucal - cases - AE-PMAQaúde AB
Q161	Multiprofessional team support in solving Bucal - cases - Qaúde AB
P153	Apliives support from flúor - AE-PMAQ_AB
Q153	Apliives support from flúor - AE-PMAQ_AB
P154	Exodives support from decíduo - AE-PMAQ_AB
Q154	Exodives support from decíduo - AE-PMAQ_AB
P155	Multiprofessional team support in solving Ulectom cases - AE-PMAQlectomia - AB
Q155	Multiprofessional team support in solving Ulectom cases -/ Qlectomia - AB
P156	Raspives support from polimento supragengival - AE-PMAQ_AB
Q156	Multiprofessional team support in solving suprage cases - QualiAB
P152	Multiprofessional team support in solving prótese cases - AE-PMAQ-AB
Q152	Multiprofessional team support in solving prótese cases - QualiAB
P157	Restives support from amálgama - AE-PMAQ_AB
Q157	Restives support from amálgama - AE-PMAQ_AB
P158	Restives support from resina - AE-PMAQ_AB
Q158	Restives support from resina - AE-PMAQ_AB
P147	Multiprofessional team support in solving boca - cases - AE-PMAQ-AB
Q147	Multiprofessional team support in solving boca - cases - QualiAB
P148	Multiprofessional team support in solving referên cases - AE-PMAQ ou encaminhados para o serviço de referência - AB
Q148	Multiprofessional team support in solving referên cases - Q ou encaminhados para o serviço de referência - AB
P266	Coleives support from para biópsia - AE-PMAQ_AB
Q266	Multiprofessional team support in solving biópsia cases - QualiAB

## Sheet: Response_coding
Value
0	No
1	Yes
N/A	Does not apply
